# Supplementary material for: Fungal literature records database of the Northern West Siberia (Russia)
Source: Biodivers Data J. 2020 Jul 9;8:e52963. doi: 10.3897/BDJ.8.e52963 (PMC7365836; doi:10.3897/BDJ.8.e52963)
Supplement: Supplementary material 1 — The digitization database [file bdj-08-e52963-s001.txt]

ÌÈÊÎËÎÃÈ×ÅÑÊÈÅ ÈÑÑËÅÄÎÂÀÍÈß ÍÀ ÑÅÂÅÐÅ ÇÀÏÀÄÍÎÉ ÑÈÁÈÐÈ (ßÍÀÎ È ÕÌÀÎ): ÁÈÁËÈÎÃÐÀÔÈ×ÅÑÊÈÉ ÑÏÈÑÎÊ ÐÀÁÎÒ, ÂÛÏÎËÍÅÍÍÛÕ Â ÐÅÃÈÎÍÅ Ñ ÍÀ×ÀËÀ XX ÂÅÊÀ ÏÎ ÍÀÑÒÎßÙÅÅ ÂÐÅÌß

Ñïèñîê âêëþ÷àåò âñå îïóáëèêîâàííûå ðàáîòû, îïóáëèêîâàííûå â íàó÷íîé ïå÷àòè (ñòàòüè â íàó÷íûõ æóðíàëàõ, òåçèñû, ìàòåðèàëû äèññåðòàöèé, ìîíîãðàôèè è ãëàâû â êíèãàõ). Îôîðìëåíèå áèáëèîãðàôè÷åñêîãî ñïèñêà áûëî âûïîëíåíî ïî ïðàâèëàì Scopus: ñäåëàíà òðàíñëèòåðàöèÿ è ïåðåâîä âñåõ ðóññêîÿçû÷íûõ èñòî÷íèêîâ äëÿ óäîáñòâà èíîñòðàííîãî ÷èòàòåëÿ è ñòàíäàðòèçàöèè öèòèðîâàíèÿ èñòî÷íèêîâ â àíãëîÿçû÷íûõ ïóáëèêàöèÿõ. 

MYCOLOGICAL STUDIES IN THE NORTHERN WEST SIBERIA (YANAO AND KHMAO): BIBLIOGRAPHY OF PUBLICATIONS ACCOMPLISHED IN THE REGION FROM THE BEGINNING OF XX CENTURY UNTIL PRESENT

The bibliography presents all scientific publications (journal papers, conference proceedings, PhD theseses, monographs and book chapters). The bibliography of publications was formatted according to the rules of Scopus: transliteration and translation of all Russian-language sources was made for the convenience of a foreign reader and standardization of citations in English-language publications.


ÕÀÍÒÛ-ÌÀÍÑÈÉÑÊÈÉ ÀÂÒÎÍÎÌÍÛÉ ÎÊÐÓÃ 
 KHANTY-MANSI AUTONOMOUS OKRUG

1.	Andreev M. P., Akhti T., Gerasimova Yu. V., Gimel'brant D. E. 2014. Tri veka russkoy likhenologii. Istoriya izucheniya lishaynikov Rossii [Three decades of Russian lichenology: the history of research of lichens in Russia]. In: The lichen flora of Russia: biology, ecology, diversity, distribution and methods to study lichens. Andreev M.P., Gimel'brant D.E. (Eds.). M., Spb., Tovarishchestvo nauchnykh izdaniy KMK: 9–46. [in Russian] (Àíäðååâ Ì.Ï., Àõòè Ò., Ãåðàñèìîâà Þ.Â., Ãèìåëüáðàíò Ä.Å. Òðè âåêà ðóññêîé ëèõåíîëîãèè. Èñòîðèÿ èçó÷åíèÿ ëèøàéíèêîâ Ðîññèè // Ôëîðà ëèøàéíèêîâ Ðîññèè: Áèîëîãèÿ, ýêîëîãèÿ, ðàçíîîáðàçèå, ðàñïðîñòðàíåíèå è ìåòîäû èçó÷åíèÿ ëèøàéíèêîâ / ïîä ðåä. Àíäðååâà Ì.Ï., Ãèìåëüáðàíò Ä.Å. Ì.; Ñïá.: Òîâàðèùåñòâî íàó÷íûõ èçäàíèé ÊÌÊ, 2014. Ñ. 9–46.)
2.	Arefyev S. P. 1986. Kompleksy vidov ksilotrofnykh gribov na drevesine berezy [Species communities of lignicolous fungi of birch wood]. In: Botanicheskie issledovaniya na Urale: Informatsionnye materialy [Botanical studies in Ural. Materials]. Sverdlovsk: UNTs AN SSSR. P. 3. (Àðåôüåâ Ñ. Ï. 1986. Êîìïëåêñû âèäîâ êñèëîòðîôíûõ ãðèáîâ íà äðåâåñèíå áåðåçû // Áîòàíè÷åñêèå èññëåäîâàíèÿ íà Óðàëå: Èíôîðìàöèîííûå ìàòåðèàëû. Ñâåðäëîâñê: ÓÍÖ ÀÍ ÑÑÑÐ, 1986. Ñ. 3.)
3.	Arefyev S. P. 1987. Porazhennost' kedra ksilotrofnymi gribami v Khanty-Mansiyskom rayone [Xylotrophic fungi on Siberian pine in Khanty-Mansiyskiy rayon]. In: Lesa i lesnoe khozyaystvo Zapadnoy Sibiri: Sb. tr. Tyumenskoy LOS VNIILM F [Forests and forestery in West Siberia: materials of scientific papers]. M.: 2005–2011. [in Russian] (Àðåôüåâ Ñ. Ï. Ïîðàæåííîñòü êåäðà êñèëîòðîôíûìè ãðèáàìè â Õàíòû-Ìàíñèéñêîì ðàéîíå // Ëåñà è ëåñíîå õîçÿéñòâî Çàïàäíîé Ñèáèðè: Ñá. òð. Òþìåíñêîé ËÎÑ ÂÍÈÈËÌ. Ì., 1986. Ñ. 205–211.)
4.	Arefyev S. P. 1989. Struktura otpada kedra v srednetaezhnykh lesakh [The structure of died trees of Siberia pine in middle taiga zone]. In: Aktual'nye problemy ekologii: ekologicheskie sistemy v estestvennykh i antropogennykh usloviyakh sredy: Informatsionnye materialy [Actual problemso of ecology: ecological systems in natural and anthropogenic conditions: materials]. Sverdlovsk, UrO AN SSSR: 5–6. [in Russian] (Àðåôüåâ Ñ. Ï. Ñòðóêòóðà îòïàäà êåäðà â ñðåäíåòàåæíûõ ëåñàõ // Àêòóàëüíûå ïðîáëåìû ýêîëîãèè: ýêîëîãè÷åñêèå ñèñòåìû â åñòåñòâåííûõ è àíòðîïîãåííûõ óñëîâèÿõ ñðåäû: Èíôîðìàöèîííûå ìàòåðèàëû. Ñâåðäëîâñê: ÓðÎ ÀÍ ÑÑÑÐ, 1989. Ñ. 5–6.)
5.	Arefyev S. P. 1990a. Ksilotrofnye bazidiomitsety, razvivayushchiesya na kedre v Tyumenskoy oblasti [îâûå íàõîäêè ðåäêèõ è îõðàíÿåìûõ]. In: Ekologo-floristicheskie issledovaniya po sporovym rasteniyam Urala: cb. nauch. trudov [Ecological & floristical studies on spore plants of the Ural: collection of scientific papers]. Gorchakovskiy P.L. (Ed.). Sverdlovsk, UrO AN SSSR, 43–46. [in Russian] (Àðåôüåâ Ñ.Ï. Êñèëîòðîôíûå áàçèäèîìèöåòû, ðàçâèâàþùèåñÿ íà êåäðå â Òþìåíñêîé îáëàñòè // Ýêîëîãî-ôëîðèñòè÷åñêèå èññëåäîâàíèÿ ïî ñïîðîâûì ðàñòåíèÿì Óðàëà: cá. íàó÷. òðóäîâ. / ïîä ðåä. Ï.Ë. Ãîð÷àêîâñêèé. Ñâåðäëîâñê: ÓðÎ ÀÍ ÑÑÑÐ,1990. Ñ. 43–46.)
6.	Arefyev S. P. 1990b. Gnilevye bolezni sosny sibirskoy v lesakh srednetaezhnogo Priirtysh'ya: Avtoref. dis. ... kand. biol. nauk [Rots of Siberian pine in the forests of middle taiga zone of the Irtysh river basin: PhD thesis]. Sverdlovsk, 25 pp. [in Russian] (Àðåôüåâ Ñ.Ï. Ãíèëåâûå áîëåçíè ñîñíû ñèáèðñêîé â ëåñàõ ñðåäíåòàåæíîãî Ïðèèðòûøüÿ: Àâòîðåô. äèñ. ... êàíä. áèîë. íàóê. Ñâåðäëîâñê, 1990. 25 ñ.)
7.	Arefyev S. P. 1991. Xylotrophic fungi - the causal agents of Siberian pine (Pinus sibirica du Tour) rot in the central taiga Irtysh river basin. Mycology and phytopathology, 25, 5: 419–425. [in Russian] (Àðåôüåâ Ñ.Ï. Êñèëîòðîôíûå ãðèáû - âîçáóäèòåëè ãíèëåâûõ áîëåçíåé êåäðà ñèáèðñêîãî (Pinus sibirica du tour) â Ñðåäíåòàåæíîì Ïðèèðòûøüå // Ìèêîëîãèÿ è ôèòîïàòîëîãèÿ, 1991. Ò. 25. ¹ 5. Ñ. 419–425.)
8.	Arefyev S. P. 1993. Konsortivnye svyazi ksilotrofnykh gribov s sosnoy sibirskoy [The consortium of xylotrophic fungi of Siberian pine]. Russian Journal of Ecology, 2: 85–88. [in Russian] (Àðåôüåâ Ñ.Ï. Êîíñîðòèâíûå ñâÿçè êñèëîòðîôíûõ ãðèáîâ ñ ñîñíîé ñèáèðñêîé // Ýêîëîãèÿ, 1993. Ò. 2. Ñ. 85–88.)
9.	Arefyev S. P. 1996. Ksilotrophic fungi of Siberian Pine forests in Tyumen Region (Êñèëîòðîôíûå ãðèáû êåäðîâûõ ëåñîâ Òþìåíñêîé îáëàñòè  // Áèîðàçíîîáðàçèå Çàïàäíîé Ñèáèðè – ðåçóëüòàòû èññëåäîâàíèé. Òþìåíü: Èíñòèòóò ïðîáëåì îñâîåíèÿ Ñåâåðà ÑÎ ÐÀÍ, 1996. Ñ. 43-50.)
10.	Arefyev S. P. 1999. Opredelenie parametrov ustoychivosti i razvitiya lesnykh ekosistem iz sootnosheniy bazal'nykh i marginal'nykh komponentov [Determining stability and forest ecosystem development parameters from ratios of basal and marginal components]. In: Nauka Tyumeni na rubezhe vek [Science of Tuymen at the turn of the century]. Novosibirsk, Nauka. Sib. predpriyatie RAN: 125–140. [in Russian] (Àðåôüåâ Ñ.Ï. Îïðåäåëåíèå ïàðàìåòðîâ óñòîé÷èâîñòè è ðàçâèòèÿ ëåñíûõ ýêîñèñòåì èç ñîîòíîøåíèé áàçàëüíûõ è ìàðãèíàëüíûõ êîìïîíåíòîâ // Íàóêà Òþìåíè íà ðóáåæå âåêîâ. Íîâîñèáèðñê: Íàóêà. Ñèá. ïðåäïðèÿòèå ÐÀÍ, 1999. Ñ. 125–140.)
11.	Arefyev S. P. 2000a. Wood-attacking fungi – indicators of forest state. Vestnik ekologii, lesovedeniya i landshaftovedeniya, 1. URL: http://www.ipdn.ru/rics/doc0/DR/le-aref.htm [in Russian] (Àðåôüåâ Ñ.Ï. Äåðåâîðàçðóøàþùèå ãðèáû – èíäèêàòîðû ñîñòîÿíèÿ ëåñà. // Âåñòíèê ýêîëîãèè, ëåñîâåäåíèÿ è ëàíäøàôòîâåäåíèÿ, 2000. Ò. 1. URL: http://www.ipdn.ru/rics/doc0/DR/le-aref.htm)
12.	Arefyev S. P. 2000b. Priznaki ustoychivosti lesa pri matrichnom skanirovanii vmeshchaemogo soobshchestva derevorazrushayushchikh gribov [Signs of forest stability from ecological matrix scanning of wood-decaying fungal community]. In: Problemy vzaimodeystviya cheloveka i prirodnoy sredy [Problems of interaction of man and nature]. Tyumen', Izd-vo IPOS SO RAN: 93–97. [in Russian] (Àðåôüåâ Ñ.Ï. Ïðèçíàêè óñòîé÷èâîñòè ëåñà ïðè ìàòðè÷íîì ñêàíèðîâàíèè âìåùàåìîãî ñîîáùåñòâà äåðåâîðàçðóøàþùèõ ãðèáîâ // Ïðîáëåìû âçàèìîäåéñòâèÿ ÷åëîâåêà è ïðèðîäíîé ñðåäû, 2000. Òþìåíü: Èçä-âî ÈÏÎÑ ÑÎ ÐÀÍ. Ñ. 93–97.)
13.	Arefyev S. P. 2001a. Wood-attacking fungi in the ecological monitoring of the middle Ob oil-fields. Vestnik ekologii, lesovedeniya i landshaftovedeniya, 2: 67–85. [in Russian] (Àðåôüåâ Ñ.Ï. Äåðåâîðàçðóøàþäèå ãðèáû â ýêîëîãè÷åñêîì ìîíèòîðèíãå òåððèòîðèè íåôòÿíûõ ìåñòîðîæäåíèé Ñðåäíåãî Ïðèîáüÿ // Âåñòíèê ýêîëîãèè, ëåñîâåäåíèÿ è ëàíäøàôòîâåäåíèÿ, 2001. Ò. 2. Ñ. 67–85.)
14.	Arefyev S. P. 2002a. Klasternyy analiz zonal'nykh soobshchestv derevorazrushayushchikh gribov Zapadnoy Sibiri [Cluster analysis of zonal communities of wood-dycaying fungi of West Siberia]. Vestnik ekologii, lesovedeniya i landshaftovedeniya [Bulletin of ecology, forestery and landscape science], 3. URL: http://www.ipdn.ru/rics/doc0/DT/2-are.htm [in Russian] (Àðåôüåâ Ñ.Ï. Êëàñòåðíûé àíàëèç çîíàëüíûõ ñîîáùåñòâ äåðåâîðàçðóøàþùèõ ãðèáîâ Çàïàäíîé Ñèáèðè // Âåñòíèê ýêîëîãèè, ëåñîâåäåíèÿ è ëàíäøàôòîâåäåíèÿ, 2002. Ò. 3. URL: http://www.ipdn.ru/rics/doc0/DT/2-are.htm)
15.	Arefyev S. P. 2002b. Ecological co-ordination of wood-destroying fungi (on example of a birch consortium). Mycology and phytopathology, 36, 5: 1–14. [in Russian] (Àðåôüåâ Ñ.Ï. Ýêîëîãè÷åñêàÿ êîîðäèíàöèÿ äåðåâîðàçðóøàþùèõ ãðèáîâ (íà ïðèìåðå êîíñîðöèè áåðåçû) // Ìèêîëîãèÿ è ôèòîïàòîëîãèÿ, 2002. Ò. 36. ¹ 5. Ñ. 1–14.)
16.	Arefyev S. P. 2003. Investigation of flora and communities of wood-attacking fungi from Tarmansky forest -and-bog complex. Vestnik ekologii, lesovedeniya i landshaftovedeniya [Bulletin of ecology, forestery and landscape science], 4. URL: http://www.ipdn.ru/rics/doc0/DU/3-are.htm [in Russian] (Àðåôüåâ Ñ.Ï. Èññëåäîâàíèÿ ôëîðû è ñîîáùåñòâ äåðåâîðàçðóøàþùèõ ãðèáîâ Òàðìàíñêîãî ëåñîáîëîòíîãî êîìïëåêñà // Âåñòíèê ýêîëîãèè, ëåñîâåäåíèÿ è ëàíäøàôòîâåäåíèÿ, 2003. Ò. 4. URL: http://www.ipdn.ru/rics/doc0/DU/3-are.htm)
17.	Arefyev S. P. 2008a. Derevorazrushayushchie griby [lignicolous fungi]. In: Prirodnyy kompleks parka «Numto» [Nature complex of the «Numto» Natural Park]. Valeeva E.I. et al. (Eds.). Novosibirsk, Nauka: 112–126. [in Russian] (Àðåôüåâ Ñ.Ï. Äåðåâîðàçðóøàþùèå ãðèáû // Ïðèðîäíûé êîìïëåêñ ïàðêà «Íóìòî» / ïîä ðåä. Âàëååâîé Ý.È. è äð. Íîâîñèáèðñê: Íàóêà, 2008. Ñ. 112–126.)
18.	Arefyev S. P. 2008b. Novye nakhodki redkikh gribov na territorii Tyumenskoy oblasti [New records of rare fungi in Tyumen region]. In: IV Mezhdunarodnaya nauchno-prakticheskaya konferentsiya «AUS SIBIRIEN 2008»: nauchno-informatsionnyy sbornik [IV International scientific-practical conference «ASU SIBIRIEN 2008»: scientific-informational materials]. Tyumen', «KoLeSo»: 13–15.) [in Russian] (Àðåôüåâ Ñ.Ï. Íîâûå íàõîäêè ðåäêèõ ãðèáîâ íà òåððèòîðèè Òþìåíñêîé îáëàñòè // IV Ìåæäóíàðîäíàÿ íàó÷íî-ïðàêòè÷åñêàÿ êîíôåðåíöèÿ «AUS SIBIRIEN 2008»: íàó÷íî-èíôîðìàöèîííûé ñáîðíèê. Òþìåíü: «ÊîËåÑî», 2008. Ñ. 13–15.)
19.	Arefyev S. P. 2009a. Mnogofaktornyy analiz biologicheskogo raznoobraziya drevesnykh gribov na severe Zapadnoy Sibiri [Multifactorial analysis of biological diversity of lignicolous fungi in the North of West Siberia]. In: Chelovek i Sever: Antropologiya, Arkheologiya, Ekologiya [Man and the North: anthropology, archaeology, ecology]. Tyumen', Izd-vo IPOS SO RAN: 220–222. [in Russiam] (Àðåôüåâ Ñ.Ï. Ìíîãîôàêòîðíûé àíàëèç áèîëîãè÷åñêîãî ðàçíîîáðàçèÿ äðåâåñíûõ ãðèáîâ íà ñåâåðå Çàïàäíîé Ñèáèðè // ×åëîâåê è Ñåâåð: Àíòðîïîëîãèÿ, Àðõåîëîãèÿ, Ýêîëîãèÿ. Òþìåíü: Èçä-âî ÈÏÎÑ ÑÎ ÐÀÍ, 2009. Ñ. 220–222.)
20.	Arefyev S. P. 2009b. O rostovykh faktorakh formirovaniya ustoychivykh k gnilyam kedrovnikov [About the factors of Pinus sibirica healthy forests formation]. Khvoynye boreal'noy zony [Conifers of the boreal zone], XXVI, 1: 82–87.) [in Russian] (Àðåôüåâ Ñ.Ï. Î ðîñòîâûõ ôàêòîðàõ ôîðìèðîâàíèÿ óñòîé÷èâûõ ê ãíèëÿì êåäðîâíèêîâ // Õâîéíûå áîðåàëüíîé çîíû, 2009. Ò. XXVI. ¹ 1. Ñ. 82–87.)
21.	Arefyev S. P. 2010. Sistemnyy analiz bioty derevorazrushayushchikh gribov [Systemic analysis of lignicolous mycobiota]. Novosibirsk, Nauka, 260 pp. [in Russian] (Àðåôüåâ Ñ.Ï. Ñèñòåìíûé àíàëèç áèîòû äåðåâîðàçðóøàþùèõ ãðèáîâ. Íîâîñèáèðñê: Íàóêà, 2010. 260 ñ.)
22.	Arefyev S. P. 2011a. On mycoflora of the lower Irtysh basin. Vestnik ekologii, lesovedeniya i landshaftovedeniya [Bulletin of ecology, forestery and landcape science], 12: 22–28. [in Russian] (Àðåôüåâ Ñ.Ï. Ê ìèêîôëîðå íèæíåãî Ïðèèðòûøüÿ // Âåñòíèê ýêîëîãèè, ëåñîâåäåíèÿ è ëàíäøàôòîâåäåíèÿ, 2011. Ò. 12. Ñ. 22–28.)
23.	Arefyev S. P. 2011b. Otsenka obiliya drevesnykh gribov po materialam lesoustroystva [Abaundance of wood-decay fungy from the data of forestery]. In: Okruzhayushchaya sreda i menedzhment prirodnykh resursov: Tez. dokl. II mezhdunar. Konf (g. Tyumen', 15-17 noyabrya 2011 g.) [Environment and natural resources management: proceedings of II international conference (Tyumen, 15-17 November 2011)]. Tyumen, Izd-vo TyumGU: 14–16. [in Russian] (Àðåôüåâ Ñ.Ï. Îöåíêà îáèëèÿ äðåâåñíûõ ãðèáîâ ïî ìàòåðèàëàì ëåñîóñòðîéñòâà // Îêðóæàþùàÿ ñðåäà è ìåíåäæìåíò ïðèðîäíûõ ðåñóðñîâ: Òåç. äîêë. II ìåæäóíàð. êîíô. Òþìåíü: Èçä-âî ÒþìÃÓ, 2011. (ã. Òþìåíü, 15-17 íîÿáðÿ 2011 ã.). Ñ. 14–16.)
24.	Arefyev S. P. 2012. Raschet chislennosti afilloforovykh gribov po taksatsionnym parametram drevostoya [The estimate of abundance of aphyllophoroid fungi from taxational parameters of forest]. In: Problemy lesnoy fitopatologii i mikologii: Mat-ly VIII mezhd. konf. (g. Ul'yanovsk, 15-19 oktyabrya 2012 g.) [Problems of forest pathology and mycology: materials of VIII international conference, Ulyanovsk, 15-19 October 2012]. Storozhenko V. G., Churakova B. P. (Eds.). Ul'yanovsk, UlGU: 238–242. [in Russian] (Àðåôüåâ Ñ.Ï. Ðàñ÷åò ÷èñëåííîñòè àôèëëîôîðîâûõ ãðèáîâ ïî òàêñàöèîííûì ïàðàìåòðàì äðåâîñòîÿ // Ïðîáëåìû ëåñíîé ôèòîïàòîëîãèè è ìèêîëîãèè: Ìàò-ëû VIII ìåæä. êîíô. (ã. Óëüÿíîâñê, 15-19 îêòÿáðÿ 2012 ã.) / Ïîä ðåä. Â.Ã. Ñòîðîæåíêî, Á.Ï. ×óðàêîâà. Óëüÿíîâñê: ÓëÃÓ, 2012. Ñ. 238–242.)
25.	Arefyev S. P. 2013. K revizii spiska redkikh i okhranyaemykh gribov Tyumenskoy oblasti [Review of rare and protected species of Tyumen region]. In: Materialy ko vtoromu izdaniyu Krasnoy knigi Tyumenskoy oblasti [Materials to the second edition of Red Book of Tyumen region]. Gashev S.N. (Ed.). Tyumen', OOO «TyumenNiigiprogaz»: 3–16. [in Russian] (Àðåôüåâ Ñ.Ï. Ê ðåâèçèè ñïèñêà ðåäêèõ è îõðàíÿåìûõ ãðèáîâ Òþìåíñêîé îáëàñòè // Ìàòåðèàëû êî âòîðîìó èçäàíèþ Êðàñíîé êíèãè Òþìåíñêîé îáëàñòè / ïîä ðåä. Ñ.Í. Ãàøåâà. Òþìåíü: ÎÎÎ «ÒþìåíÍèèãèïðîãàç», 2013. Ñ. 3–16.)
26.	Arefyev S. P. 2013. Regressionnaya otsenka vidovogo raznoobraziya i chislennosti derevorazrushayushchikh gribov po taksatsionnym parametram drevostoya [An estimate of species diversity and abundance of wood-decay fungi by regression from taxational parameters of the forest]. Ekologicheskiy monitoring i bioraznoobrazie [Ecological monitoring and biodiversity], 1: 7–12. [in Russian] (Àðåôüåâ Ñ.Ï. Ðåãðåññèîííàÿ îöåíêà âèäîâîãî ðàçíîîáðàçèÿ è ÷èñëåííîñòè äåðåâîðàçðóøàþùèõ ãðèáîâ ïî òàêñàöèîííûì ïàðàìåòðàì äðåâîñòîÿ // Ýêîëîãè÷åñêèé ìîíèòîðèíã è áèîðàçíîîáðàçèå. 2013. ¹ 1. Ñ. 7–12.)
27.	Arefyev S. P., Shumilov I. N. 1987. Priposelkovyy kedrovnik kak ob"ekt lesovodstvennykh issledovaniy [Plantations of Siberian pine traditionally managed by villagers: scientific approach]. In: Flora Severa i rastitel'nye resursy Evropeyskoy chasti SSSR: Tez. dokl. nauch. sessii, posvyashchennoy 50-letiyu izdaniya kn. I. A. Perfil'eva "Flora Severnogo kraya" [Flora of the North and vegetation of European part of USSR: conference proceedings in honor of 50 years of edition of the book by I. A. Perfilyev “Flora of Northern region”]. Arkhangel'sk: P. 94–95. [in Russian] (Àðåôüåâ Ñ. Ï., Øóìèëîâ È. Í. Ïðèïîñåëêîâûé êåäðîâíèê êàê îáúåêò ëåñîâîäñòâåííûõ èññëåäîâàíèé // Ôëîðà Ñåâåðà è ðàñòèòåëüíûå ðåñóðñû Åâðîïåéñêîé ÷àñòè ÑÑÑÐ: Òåç. äîêë. íàó÷. ñåññèè, ïîñâÿùåííîé 50-ëåòèþ èçäàíèÿ êí. È. À. Ïåðôèëüåâà "Ôëîðà Ñåâåðíîãî êðàÿ". Àðõàíãåëüñê, 1987. Ñ. 94–95.)
28.	Arefyev, S. P. 2001b. Formirovanie ustoychivykh k gnilyam kedrovnikov v Zapadnoy Sibiri [Formation of Siberian pine forests resistant to wood pathogens in West Siberia]. Lesnoe khozyaystvo [Forestery], 6: 20–22. [in Russian] (Àðåôüåâ Ñ. Ï. Ôîðìèðîâàíèå óñòîé÷èâûõ ê ãíèëÿì êåäðîâíèêîâ â Çàïàäíîé Ñèáèðè // Ëåñíîå õîçÿéñòâî. 2001. ¹ 6. Ñ. 20–22.)
29.	Arefyev S.P. 1996. Mycobiota transformation in the impact zones of the cities of the Tyumen North and its use in bioindication (Àðåôüåâ Ñ.Ï. Òðàíñôîðìàöèÿ ìèêîáèîòû â èìïàêò-çîíàõ ãîðîäîâ Òþìåíñêîãî Ñåâåðà è åå èñïîëüçîâàíèå â áèîèíäèêàöèè. Îñâîåíèå Ñåâåðà è ïðîáëåìû ðåêóëüòèâàöèè: Òåç. äîêë. III ìåæäóíàð. êîíô. Ñûêòûâêàð:, 1996. 8–9 ñ.)
30.	Arefyev S.P. Fungi of Tyumen region (Àðåôüåâ Ñ.Ï. Ãðèáû Òþìåíñêîé îáëàñòè // Åæåãîäíèê  Òþìåíñêîãî îáëàñòíîãî êðàåâåä÷åñêîãî ìóçåÿ. 1997. C. 149–167.)
31.	Arefyev S.P. 1997. Dendrological and mycological criteria for biogeographic zonation of the territory of the Tyumen region  (Àðåôüåâ Ñ.Ï. Äåíäðîëîãè÷åñêèå è ìèêîëîãè÷åñêèå êðèòåðèè çîíèðîâàíèÿ òåððèòîðèè  Òþìåíñêîé îáëàñòè // Ñëîâöîâñêèå ÷òåíèÿ – 97: Òåç. äîêë. íàó÷.-ïðàêò. êîíô. Òþìåíü: Òþìåíñêèé îáëàñòíîé êðàåâåä÷åñêèé ìóçåé, 1997. 1997. 155–157 ñ.)
32.	Arefyev S.P. 1997. Distribution of bio-contaminating fungi due to anthropogenic transformation of the West Siberian taiga (Àðåôüåâ Ñ.Ï. Ðàñïðîñòðàíåíèå ãðèáîâ-áèîçàãðÿçíèòåëåé ïðè àíòðîïîãåííîé  òðàíñôîðìàöèè çàïàäíîñèáèðñêîé  òàéãè // Ôèííî-óãîðñêèé ìèð: ñîñòîÿíèå ïðèðîäû è ðåãèîíàëüíàÿ ñòðàòåãèÿ çàùèòû îêðóæàþùåé ñðåäû:  Òåç. äîêë. ìåæäóíàð. êîíô. Ñûêòûâêàð:, 1997. 7 ñ.)
33.	Arefyev S.P. 1998. The results of micro-monitoring experiments in the forests of the Tyumen region (Àðåôüåâ Ñ.Ï. Îïûò ìèêîìîíèòîðèíãà â ëåñàõ Òþìåíñêîãî ðåãèîíà // Ëåñà è  ëåñíîå  õîçÿéñòâî  Çàïàäíîé Ñèáèðè. 1998. (6). C. 85–98.)
34.	Arefyev S.P. 2000. Mushrooms as indicators of the state of forest ecosystems of the Surgut region (Àðåôüåâ Ñ.Ï. Ãðèáû-èíäèêàòîðû ñîñòîÿíèÿ ëåñíûõ ýêîñèñòåì Ñóðãóòñêîãî ðàéîíà // Ñåâåðíûé ðåãèîí: ýêîíîìèêà è ñîöèîêóëüòóðíàÿ äèíàìèêà: Ñá. òåç. ê âñåðîñ. íàó÷. êîíô. (Õàíòû-Ìàíñèéñê – Ñóðãóò , íîÿáðü 2000 ã.). Ñóðãóò: Èçä-âî Ñóðãóòñêîãî ãîñóäàðñòâåííîãî óíèâåðñèòåòà, 2000. 96–97 ñ.)
35.	Arefyev S.P. 2001. Zonal-geographical patterns in mycoindication of the state of forests of the Tyumen region (Àðåôüåâ Ñ.Ï. Çîíàëüíî-ãåîãðàôè÷åñêèå çàêîíîìåðíîñòè ïðè ìèêîèíäèêàöèè ñîñòîÿíèÿ ëåñîâ Òþìåíñêîé îáëàñòè // Âåñòí. Òþìåíñêîãî ãîñ. óí-òà. 2001. (3). C. 105–112.)
36.	Arefyev S.P. 2001. Xylotrophic mushrooms of Pinus sibirica forests of the West Siberian Plain (Àðåôüåâ Ñ.Ï. Êñèëîòðîôíûå ãðèáû êåäðîâûõ ëåñîâ Çàïàäíî-Ñèáèðñêîé ðàâíèíû // Ñèáèðñêèé ýêîëîãè÷åñêèé æóðíàë. 2001. (6). C. 697–703.)
37.	Arefyev S.P. 2007. Rare and protected species of fungi in Tyumen region: experience and prospects (Àðåôüåâ Ñ.Ï. Ðåäêèå è îõðàíÿåìûå âèäû ãðèáîâ Òþìåíñêîé îáëàñòè: îïûò è ïåðñïåêòèâû // Ìàò-ëû ìåæäóíàð. íàó÷.-ïðàêò. êîíô. ÂÍÈÎÇ, Êèðîâ, 2007 ã. Êèðîâ:, 2007. 14–19 ñ.)
38.	Arefyev S.P. 2008. Ksilotrophic fungi of the Numto Natural Park: species composition and diagnostic analysis of communities (Àðåôüåâ Ñ.Ï. Äðåâåñíûå ãðèáû ïðèðîäíîãî ïàðêà «Íóìòî»: âèäîâîé ñîñòàâ è äèàãíîñòè÷åñêèé àíàëèç ñîîáùåñòâ // Ëåñà è ëåñíîå õîçÿéñòâî Çàïàäíîé Ñèáèðè. 2008. (8). C. 194–206.)
39.	Arefyev S.P. 2008. New data about rare fungi of the Tyumen region (Àðåôüåâ Ñ.Ï. Íîâûå ñâåäåíèÿ î ðåäêèõ ãðèáàõ Òþìåíñêîé îáëàñòè // Òð. Èí-òà áèîðåñóðñîâ è ïðèêëàäíîé ýêîëîãèè. Áèîðàçíîîáðàçèå è áèîðåñóðñû Óðàëà è ñîïðåäåëüíûõ òåððèòîðèé: Ìàò-ëû IV ìåæäóíàð. êîíô. Îðåíáóðã:, 2008. 21–24 ñ.)
40.	Arefyev S.P. 2009. On the development of ksilotrophic fungi on unusual species of woody plants in Western Siberia (Àðåôüåâ Ñ.Ï. Î ðàçâèòèè äðåâåñíûõ ãðèáîâ íà íåñâîéñòâåííûõ èì âèäàõ äðåâåñíûõ ðàñòåíèé â Çàïàäíîé Ñèáèðè // Èçó÷åíèå ãðèáîâ â áèîãåîöåíîçàõ: Ñá. ìàò-ëîâ V ìåæäóíàð. êîíô. (ã. Ïåðìü, 7-13 ñåíòÿáðÿ 2009 ã.). Ïåðìü: Ïåðì. ãîñ. ïåä. óí-ò, 2009. 21–24 ñ.)
41.	Arefyev S.P. 2009. Assessment of the species diversity of ksilotrophic fungi with multiple regression of forest stands parameters (Àðåôüåâ Ñ.Ï. Îöåíêà âèäîâîãî ðàçíîîáðàçèÿ äðåâåñíûõ ãðèáîâ ïðè ìíîæåñòâåííîé ðåãðåññèè ïàðàìåòðîâ äðåâîñòîÿ // Ïðîáëåìû ëåñíîé ôèòîïàòîëîãèè è ìèêîëîãèè:  Ñá. ìàò-ëîâ VII ìåæäóíàð. êîíô. (ã. Ïåðìü, 7-13 ñåíòÿáðÿ 2009 ã.). Ïåðìü: Ïåðì. ãîñ. ïåä. óí-ò, 2009. 7–10 ñ.)
42.	Arefyev S.P. 2018. West Siberian Latitudinal Xylomycological Scale and Its Use for Indicating Forest Conditions (Àðåôüåâ Ñ.Ï. Çàïàäíîñèáèðñêàÿ øèðîòíî-çîíàëüíàÿ êñèëîìèêîëîãè÷åñêàÿ øêàëà è åå èñïîëüçîâàíèå äëÿ èíäèêàöèè ëåñîðàñòèòåëüíûõ óñëîâèé // Ñèáèðñêèé ýêîëîãè÷åñêèé æóðíàë. 2018. (5). C. 527–541.)
43.	Avetov, N.A., Aref'ev, S.P., Valeeva, E.I., Glazunov, V.A., Gubar'kov, A.A., Zah, V.A., Ignatova, E.A., Minaeva, T.YU., Markina, A.V., Sirin, A.A., Terekhin, S.A., Tolpysheva, T.YU., SHishkonakova, E.A. 2017. Numto Natural Park: Natural and cultural heritage (Àâåòîâ, Í.À., Àðåôüåâ, Ñ.Ï., Âàëååâà, Ý.È., Ãëàçóíîâ, Â.À., Ãóáàðüêîâ, À.À., Çàõ, Â.À., Èãíàòîâà, Å.À., Ìèíàåâà, Ò.Þ., Ìàðêèíà, À.Â., Ñèðèí, À.À., Òåðåõèí, Ñ.À., Òîëïûøåâà, Ò.Þ., Øèøêîíàêîâà, Å.À., 2017. Ïàðê «Íóìòî»: ïðèðîäà è èñòîðèêî-êóëüòóðíîå íàñëåäèå. ÎÀÎ «Ñóðãóòíåôòåãàç», Ðåêëàìíî-èçäàòåëüñêèé öåíòð «Íåôòü Ïðèîáüÿ», Ñóðãóò.)
44.	Bardunov L. V., Novikov V. S. (Eds.) 2008. Krasnaya kniga Rossiyskoy Federatsii (rasteniya i griby) [Red book of the Russian Federation: plants and fungi]. Moskva, Tovarishchestvo nauchnykh izdaniy KMK, 855 pp. [in Russian] (Áàðäóíîâ Ë.Â., Íîâèêîâ Â.Ñ. (ïîä ðåä.) Êðàñíàÿ êíèãà Ðîññèéñêîé Ôåäåðàöèè (ðàñòåíèÿ è ãðèáû). Ìîñêâà: Òîâàðèùåñòâî íàó÷íûõ èçäàíèé ÊÌÊ, 2008. 855 ñ.)
45.	Baykalova, A. S., Zvyagina, E. A. 2008. Novye nakhodki redkikh i okhranyaemykh vidov rasteniy i gribov v yuzhnoy chasti Surgutskogo rayona [New records of rare and protected species of plants and fungi in the south part of Surgut district]. Sbornik nauchnykh trudov biologicheskogo fakul'teta [Scientific materials of biological faculty], 4: 12–20. [in Russian] (Áàéêàëîâà À.Ñ., Çâÿãèíà Å.À. Íîâûå íàõîäêè ðåäêèõ è îõðàíÿåìûõ âèäîâ ðàñòåíèé è ãðèáîâ â þæíîé ÷àñòè Ñóðãóòñêîãî ðàéîíà // Ñáîðíèê íàó÷íûõ òðóäîâ áèîëîãè÷åñêîãî ôàêóëüòåòà, 2008 Ò. 4. Ñ. 12–20.)
46.	Belogay O. I., Skuchas Yu. V. (Eds.) 2017. Biologicheskie kollektsii Yugry: sbor, fiksatsiya, khranenie, vvedenie v nauchnyy oborot. Materialy nauchno-metodicheskogo seminara, Khanty-Mansiysk, 27 marta 2015 g. [Biological collections of Yugra: organization and use in research. Workshop materials, Khanty-Mansiysk, March 27, 2015]. Khanty-Mansiysk, Muzey prirody i cheloveka: 150 pp. URL: http://www.ugramuseum.ru/O_muzee/izdaniya_muzeya/sborniki/ [in Russian] (Áåëîãàé Î.È., Ñêó÷àñ Þ.Â. (ïîä ðåä.) Áèîëîãè÷åñêèå êîëëåêöèè Þãðû: ñáîð, ôèêñàöèÿ, õðàíåíèå, ââåäåíèå â íàó÷íûé îáîðîò. Ìàòåðèàëû íàó÷íî-ìåòîäè÷åñêîãî ñåìèíàðà, Õàíòû-Ìàíñèéñê, 27 ìàðòà 2015 ã. Õàíòû-Ìàíñèéñê: Ìóçåé ïðèðîäû è ÷åëîâåêà, 2017. 150 ñ. URL: http://www.ugramuseum.ru/O_muzee/izdaniya_muzeya/sborniki/)
47.	Bespalova T. L., Korotkikh N. N., Yarushink L. E. 2017. Obzor nauchnykh fondov prirodnogo parka «Kondinskie ozera» im. L.F. Stashkevicha [The review of scientific collections of the Nature Park «Konda Lakes»]. In: Biologicheskie kollektsii Yugry: sbor, fiksatsiya, khranenie, vvedenie v nauchnyy oborot. Materialy nauchno-metodicheskogo seminara, Khanty-Mansiysk, 27 marta 2015 g. [Biological collections of Yugra: organization and scientific activity. Materials of scientific-methodological workshop, Khanty-Mansiysk, 27 March 2015]. Belogay O.I., Skuchas Yu.V. (Eds.). Khanty-Mansiysk, Muzey prirody i cheloveka: 63–69. [in Russian] (Áåñïàëîâà Ò.Ë., Êîðîòêèõ Í.Í., ßðóøèíê Ë.Å. Îáçîð íàó÷íûõ ôîíäîâ ïðèðîäíîãî ïàðêà "Êîíäèíñêèå îçåðà" èì. Ë.Ô. Ñòàøêåâè÷à // Áèîëîãè÷åñêèå êîëëåêöèè Þãðû: ñáîð, ôèêñàöèÿ, õðàíåíèå, ââåäåíèå â íàó÷íûé îáîðîò. Ìàòåðèàëû íàó÷íî-ìåòîäè÷åñêîãî ñåìèíàðà, Õàíòû-Ìàíñèéñê, 27 ìàðòà 2015 ã. / ïîä ðåä. Î.È. Áåëîêàé, Þ.Â. Ñêó÷àñ. Õàíòû-Ìàíñèéñê: Ìóçåé Ïðèðîäû è ×åëîâåêà, 2017. Ñ. 63–69.) 
48.	Bolshakov S.Yu., Filippova N.V., Potapov K.O., Ageev D.V., Volobuev S.V. 2017. Google spreadsheets kak bazovyj instrument dlya upravleniya dannymi o bioraznoobrazii [Google spreadsheets as a basic tool for the management of biodiversity data]. In: International Conference «The use of modern information technologies in botanical investigations», Apatity: 28–31. (Áîëüøàêîâ Ñ.Þ. Ôèëèïïîâà Í.Â., Ïîòàïîâ Ê.Î., Àãååâ Ä.Â., Âîëîáóåâ Ñ.Â. Google spreadsheets êàê áàçîâûé èíñòðóìåíò äëÿ óïðàâëåíèÿ äàííûìè î áèîðàçíîîáðàçèè // Ìåæäóíàðîäíàÿ íàó÷íî-ïðàêòè÷åñêàÿ êîíôåðåíöèÿ «Èñïîëüçîâàíèå ñîâðåìåííûõ èíôîðìàöèîííûõ òåõíîëîãèé â áîòàíè÷åñêèõ èññëåäîâàíèÿõ». Àïàòèòû, Ìóðìàíñêàÿ îáëàñòü 28-31 ìàðòà 2017 ã.: Òåçèñû äîêëàäîâ. Àïàòèòû: 2017. C. 21–23.)
49.	Bondartsev A. S. 1916. Trutoviki sobrannye V.N. Sukachevym i obrabotannye A. Bondartsevym [Collections of Aphyllophoroid fungi collected by V.N. Sukachev and identified by A. Bondartsev]. Zapiski Imperatorskoy Akademii Nauk [Notes of the Imperial Academy of Sciences], XXVIII, 23: 1–3. [in Russian] (Áîíäàðöåâ À. Òðóòîâèêè ñîáðàííûå Â.Í. Ñóêà÷åâûìú è îáðàáîòàííûå À. Áîíäàðöåâûìú // Çàïèñêè Èìïåðàòîðñêîé Àêàäåìèè Íàóêú, 1916. Ò. XXVIII. ¹ 23. Ñ. 1–3.)
50.	Bulyonkova T.M., Filippova N.V. Workshops on dyeing mushrooms in Yugra region. Biological collections of Yugra: organization and scientific activity. Materials of scientific-methodological workshop, Khanty-Mansiysk, 2018. P. 95–100.] (Áóëüîíêîâà Ò.Ì., Ôèëèïïîâà Í.Â. Ìàñòåð-êëàññû ïî êðàøåíèþ øåðñòè ãðèáàìè íà òåððèòîðèè Þãðû // Áèîëîãè÷åñêèå êîëëåêöèè Þãðû: ñáîð, ôèêñàöèÿ, õðàíåíèå, ââåäåíèå â íàó÷íûé îáîðîò: ìàòåðèàëû Âòîðîãî íàó÷íî-ìåòîäè÷åñêîãî ñåìèíàðà â Ìóçåå Ïðèðîäû è ×åëîâåêà, ïîñâÿùåííîãî 85-ëåòèþ Þ.È. Ãîðäååâà (Õàíòû-Ìàíñèéñê, 4-5 àïðåëÿ 2017 ã.). Õàíòû-Ìàíñèéñê: ÎÎÎ "Ïå÷àòíûé ìèð ã. Õàíòû-Ìàíñèéñê), 2018. Ñ. 95–100.)
51.	Chabanenko S. I., Taran A. A. 2003. Lishayniki Yuganskogo gosudarstvennogo prirodnogo zapovednika [Lichens of the Yuganskiy Nature Reserve]. In: Monitoring rastitel'nogo pokrova okhranyaemykh territoriy rossiyskogo Dal'nego Vostoka [Monitoring of vegetation in protected areas of Russia Far East]: 192–201. [in Russian] (×àáàíåíêî Ñ.È., Òàðàí À.À. Ëèøàéíèêè Þãàíñêîãî ãîñóäàðñòâåííîãî ïðèðîäíîãî çàïîâåäíèêà // Ìîíèòîðèíã ðàñòèòåëüíîãî ïîêðîâà îõðàíÿåìûõ òåððèòîðèé ðîññèéñêîãî Äàëüíåãî Âîñòîêà, 2003. Ñ. 192–201.)
52.	Chabanenko S. I., Taran A. A. 2004. Lishayniki gosudarstvennogo prirodnogo zapovednika «Yuganskiy» i prilegayushchikh territoriy [Lichens of Nature Reserve «Yuganskiy» and surrounding areas]. In: Biologicheskie resursy i prirodopol'zovanie: sbornik nauchnykh trudov [Biological resources and nature management: collection of scientific papers], 7: 3–34. [in Russian] (×àáàíåíêî Ñ.È., Òàðàí À.À. Ëèøàéíèêè ãîñóäàðñòâåííîãî ïðèðîäíîãî çàïîâåäíèêà «Þãàíñêèé» è ïðèëåãàþùèõ òåððèòîðèé // Áèîëîãè÷åñêèå ðåñóðñû è ïðèðîäîïîëüçîâàíèå: Ñáîðíèê íàó÷íûõ òðóäîâ, 2004. Âûï. 7. Ñ. 3–34.)
53.	Fefelov K. A. 2002. Myxomycetes of the "Sibirskie Uvaly" natural park (West siberian Plain). In: Ekologicheskie issledovaniya vostochnoy chasti Sibirskikh Uvalov: sb. nauch. tr. [Ecological studies of eastern part of Nature Park «Sibirskie Uvaly»: collection of scientific papers]: 93–103. [in Russian] (Ôåôåëîâ Ê.À. Ìèêñîìèöåòû çàïîâåäíî-ïðèðîäíîãî ïàðêà «Ñèáèðñêèå óâàëû» // Ýêîëîãè÷åñêèå èññëåäîâàíèÿ âîñòî÷íîé ÷àñòè Ñèáèðñêèõ Óâàëîâ: ñá. íàó÷. òð., 2002. Ò. 1. Ñ. 93–103.)
54.	Fefelov K. A. 2007. Myxomycetes of natural reserve «Malaya Sosva». Biologicheskie recursy i prirodopol'zovanie [Biological resources and nature management], 10: 128–133. [in Russian] (Ôåôåëîâ Ê.À. Ìèêñîìèöåòû çàïîâåäíèêà «Ìàëàÿ Ñîñüâà» // Áèîëîãè÷åñêèå ðåcóðñû è ïðèðîäîïîëüçîâàíèå, 2007. Ò. 10. Ñ. 128–133.)
55.	Filippova N. V. 2008a. K izucheniyu makromitsetov bolot lesnoy zony Zapadnoy Sibiri [Macromycetes of peatlands in taiga zone of West Siberia]. In: Sovremennaya mikologiya v Rossii. V. 2. Materialy 2-go s"ezda mikologov Rossii [Contemporary mycology in Russia. V. 2. Materials of the second workshop of mycologists of Russia]. Moskva, Natsional'naya akademiya mikologii: 93–94. (Ôèëèïïîâà Í.Â. Ê èçó÷åíèþ ìàêðîìèöåòîâ áîëîò ëåñíîé çîíû Çàïàäíîé Ñèáèðè / Ñîâðåìåííàÿ ìèêîëîãèÿ â Ðîññèè. Òîì 2. Ìàòåðèàëû 2-ãî ñúåçäà ìèêîëîãîâ Ðîññèè. Ìîñêâà: Íàöèîíàëüíàÿ àêàäåìèÿ ìèêîëîãèè, 2008. Ñ. 93–94.)
56.	Filippova N. V. 2008b. To the literature view of bog fungi investication and some data about macromycetes. Environmental dynamics and global climate change, S1: 141–156. [in Russian] (Ôèëèïïîâà Í.Â. Ê èçó÷åíèþ ìèêîöåíîçà áîëîò: íåêîòîðûå äàííûå î áîëîòíûõ ìèêðî- è ìàêðîìèöåòàõ // Äèíàìèêà îêðóæàþùåé ñðåäû è ãëîáàëüíûå èçìåíåíèÿ êëèìàòà. Ñáîðíèê íàó÷íûõ òðóäîâ êàôåäðû ÞÍÅÑÊÎ ÞÃÓ, 2008. Íîâîñèáèðñê. Ñ. 141–156.)
57.	Filippova N. V. 2009. Makromitsety oligotrofnykh bolot na territorii prirodnogo parka «Kondinskie ozera» [Macromycetes of raised bogs in the Konda Lakes nature park]. In: Istoriko-kul'turnoe i prirodnoe nasledie kak faktor razvitiya territorii. Vserossiyskaya nauchno-prakticheskaya konferentsiya, g. Sovetskiy, 2009 [Historical, cultural and natural inheritance as a factor of development of the territory. All-Russian scientific-practical conference, Sovetskiy, 2009]: 138–142. (Ôèëèïïîâà Í.Â. Ìàêðîìèöåòû îëèãîòðîôíûõ áîëîò íà òåððèòîðèè ïðèðîäíîãî ïàðêà «Êîíäèíñêèå îçåðà» // Èñòîðèêî-êóëüòóðíîå è ïðèðîäíîå íàñëåäèå êàê ôàêòîð ðàçâèòèÿ òåððèòîðèè. Âñåðîññèéñêàÿ íàó÷íî-ïðàêòè÷åñêàÿ êîíôåðåíöèÿ, ã. Ñîâåòñêèé, 2009. Ñ. 138–142.)
58.	Filippova N. V. 2009b. Mikotsenoz oligotrofnykh bolot Yugry (blok vidov, izuchaemyy metodom sbora plodovykh tel) [Community of fungi of oligotrophic bogs: direct observation method]. In: Ekologiya i prirodopol'zovanie v Yugre. Materialy nauchno-prakticheskoy konferentsii [Ecology and nature management in Yugra. Materials of scientific-practical conference]. Surgut: 34–35. [in Russian] (Ôèëèïïîâà Í.Â. Ìèêîöåíîç îëèãîòðîôíûõ áîëîò Þãðû (áëîê âèäîâ, èçó÷àåìûé ìåòîäîì ñáîðà ïëîäîâûõ òåë) // Ýêîëîãèÿ è ïðèðîäîïîëüçîâàíèå â Þãðå. Ìàòåðèàëû íàó÷íî-ïðàêòè÷åñêîé êîíôåðåíöèè. Ñóðãóò, 2009. Ñ. 34–35.) 
59.	Filippova N. V. 2012. Discomycetes from plant, leave and sphagnum litter in ombrotrophic bog (West Siberia). Environmental dynamics and global climate change, 3, 1: EDCCrar0003. (Ôèëèïïîâà Í.Â. Äèñêîìèöåòû ðàñòèòåëüíîãî îïàäà âåðõîâûõ áîëîò (Çàïàäíàÿ Ñèáèðü) // Äèíàìèêà îêðóæàþùåé ñðåäû è ãëîáàëüíûå èçìåíåíèÿ êëèìàòà, 2012. Ò. 3. ¹ 1. EDCCrar0003.)
60.	Filippova N. V. 2014. On the communities of fungi of raised bogs in taiga belt of West Siberia. I. Macrofungi. Mycology and phytopatholgy, 48, 6: 386–392. [in Russian] (Ôèëèïïîâà Í.Â. Èçó÷åíèå ñîîáùåñòâ ãðèáîâ âåðõîâûõ áîëîò òàåæíîé çîíû Çàïàäíîé Ñèáèðè. I. Ìàêðîìèöåòû // Ìèêîëîãèÿ è ôèòîïàòîëîãèÿ, 2014. Ò. 48. ¹ 6. Ñ. 386–392.)
61.	Filippova N. V. 2015a. On the communities of fungi of raised bogs in taiga belt of West Siberia. II. Microfungi on plant litter. Mycology and phytopatholgy, 49, 3: 164–172. [in Russian] (Ôèëèïïîâà Í.Â. Èçó÷åíèå ñîîáùåñòâ ãðèáîâ âåðõîâûõ áîëîò òàåæíîé çîíû Çàïàäíîé Ñèáèðè. II. Ìèêðîìèöåòû íà îïàäå áîëîòíûõ ðàñòåíèé // Ìèêîëîãèÿ è ôèòîïàòîëîãèÿ, 2015. Ò. 49. ¹ 3. Ñ. 164–172.)
62.	Filippova N. V. 2015b. The fungal community in bogs as determined using direct observation method. In: Mires of Northern Europe: biodiversity, dynamics, management. International Symposium (Russia, Petrozavodsk, September, 2-5). Abstracts: 86–87.
63.	Filippova N. V. 2016. Soobshchestva verkhovykh bolot sredney taygi Zapadnoy Sibiri. Diss. ... kand. biol. nauk. [Fungal communities of raised bogs in the middle taiga zone of West Siberia: PhD thesis] Novosibirsk, 143 pp. (Ôèëèïïîâà Í.Â. Ñîîáùåñòâà âåðõîâûõ áîëîò ñðåäíåé òàéãè Çàïàäíîé Ñèáèðè. Äèññ. ... êàíä. áèîë. íàóê. Íîâîñèáèðñê, 2016. 143 ñ.)
64.	Filippova N. V., Bulyonkova T. M, Lindemann U. 2016. New records of two pyrophilous ascomycetes from Siberia: Pyropyxis rubra and Rhodotarzetta rosea. Ascomycete.org., 8, 4: 119–126.
65.	Filippova N. V., Bulyonkova T. M. 2013. Notes on the ecology of Ascocoryne turficola (Ascomycota: Helotiales) in West Siberia. Environmental dynamics and global climate change, 4, 2 (8): 1–6. (Ôèëèïïîâà Í.Â., Áóëüîíêîâà Ò.Ì. Ê ýêîëîãèè Àñêîêîðèíå òîðôÿíîé (Ascomycota: Helotiales) â Çàïàäíîé Ñèáèðè // Äèíàìèêà îêðóæàþùåé ñðåäû è ãëîáàëüíûå èçìåíåíèÿ êëèìàòà, 2013. Ò. 4. ¹ 2 (8). Ñ. 1–6.)
66.	Filippova N. V., Bulyonkova T. M. 2016. Fungarium of Yugra state university. In: Biologicheskie kollektsii Yugry: sbor, fiksatsiya, khranenie, vvedenie v nauchnyy oborot. Materialy nauchno-metodicheskogo seminara, Khanty-Mansiysk, 27 marta 2015 g [Biological collections of Yugra: organization and scientific activity. Materials of scientific-methodological workshop, Khanty-Mansiysk, 27 March 2015]. Khanty-Mansiysk, Izd-vo ISBN: 90–98. (Ôèëèïïîâà Í.Â., Áóëüîíêîâà Ò.Ì. Ôóíãàðèé Þãîðñêîãî ãîñóäàðñòâåííîãî óíèâåðñèòåòà // Áèîëîãè÷åñêèå êîëëåêöèè Þãðû: ñáîð, ôèêñàöèÿ, õðàíåíèå, ââåäåíèå â íàó÷íûé îáîðîò. Ìàòåðèàëû íàó÷íî-ìåòîäè÷åñêîãî ñåìèíàðà â Ìóçåå Ïðèðîäû è ×åëîâåêà. Õàíòû-Ìàíñèéñê: 2016. Ñ. 90–98.)
67.	Filippova N. V., Bulyonkova T. M. 2017. The diversity of larger fungi in the vicinities of Khanty-Mansiysk (middle taiga of West Siberia). Environmental dynamics and global climate change, 8, 1: 13–24. (Ôèëèïïîâà Í.Â., Áóëüîíêîâà Ò.Ì. Âèäîâîå ðàçíîîáðàçèå ìàêðîìèöåòîâ â îêðåñòíîñòÿõ Õàíòû-Ìàíñèéñêà (ñðåäíÿÿ òàéãà Çàïàäíîé Ñèáèðè // Äèíàìèêà îêðóæàþùåé ñðåäû è ãëîáàëüíûå èçìåíåíèÿ êëèìàòà, 2017. Ò. 8. ¹ 1. Ñ. 13–24.)
68.	Filippova N. V., Bulyonkova T. M., Lapshina E. D. 2015. Fleshy fungi forays in the vicinities of the YSU Mukhrino field station (Western Siberia). Environmental dynamics and global climate change, 6, 1 (11): 3–31. (Ôèëèïïîâà Í.Â., Áóëüîíêîâà Ò.Ì., Ëàïøèíà Å.Ä. Ìàðøðóòíûå èññëåäîâàíèÿ ìàêðîìèöåòîâ â îêðåñòíîñòÿõ ñòàöèîíàðà Ìóõðèíî ÞÃÓ (Çàïàäíàÿ Ñèáèðü) // Äèíàìèêà îêðóæàþùåé ñðåäû è ãëîáàëüíûå èçìåíåíèÿ êëèìàòà, 2015. Ò. 6. ¹. 1 (11). Ñ. 3–31.)
69.	Filippova N. V., Lapshina E. D. 2017. Kollektsiya vauchernykh obraztsov gribov YuGU: znachenie i osnovy funktsionirovaniya [Voucher collection of fungi in YSU: value and the basic principles of functioning]. In: Biologicheskie kollektsii Yugry: sbor, fiksatsiya, khranenie, vvedenie v nauchnyy oborot. Materialy nauchno-metodicheskogo seminara, Khanty-Mansiysk, 27 marta 2015 g [Biological collections of Yugra: organization and scientific activity. Materials of scientific-methodological workshop, Khanty-Mansiysk, 27 March 2015]. Skuchas Yu.V. (Ed.). Khanty-Mansiysk, Izd-vo ISBN: 73–85. [in Russian] (Ôèëèïïîâà Í.Â., Ëàïøèíà Å.Ä. Êîëëåêöèÿ âàó÷åðíûõ îáðàçöîâ ãðèáîâ ÞÃÓ: çíà÷åíèå è îñíîâû ôóíêöèîíèðîâàíèÿ // Áèîëîãè÷åñêèå êîëëåêöèè Þãðû: ñáîð, ôèêñàöèÿ, õðàíåíèå, ââåäåíèå â íàó÷íûé îáîðîò. Ìàòåðèàëû íàó÷íî-ìåòîäè÷åñêîãî ñåìèíàðà, Õàíòû-Ìàíñèéñê, 27 ìàðòà 2015 ã. / ïîä ðåä. Þ.Â. Ñêó÷àñ. Õàíòû-Ìàíñèéñê: Èçä-âî ÈÑÁÍ, 2017. Ñ. 73–85.)
70.	Filippova N. V., Mourgues A., Philippe F. 2014. Notes on the phenology of fungi in ombrotrophic bog. Environmental dynamics and global climate change, 5, 1: 1–14. (Ôèëèïïîâà Í.Â., Mourgues A., Philippe F. Ôåíîëîãè÷åñêèå íàáëþäåíèÿ çà ãðèáàìè âåðõîâûõ áîëîò // Äèíàìèêà îêðóæàþùåé ñðåäû è ãëîáàëüíûå èçìåíåíèÿ êëèìàòà, 2014. Ò. 5. ¹. 1. Ñ. 1–14.)
71.	Filippova N. V., Thormann M. N. 2014. Communities of larger fungi of ombrotrophic bogs in West Siberia. Mires and Peat, 14: 1–22.
72.	Filippova N. V., Thormann M. N. 2015a. On the phenology of fungi in raised bogs: first year permanent plots monitoring results. In: Bioraznoobrazie i ekologiya gribov i gribopodobnykh organizmov: materialy vseros. konf. s mezhdunar. uchastiem. Ekaterinburg, 20–24 aprelya 2015 g. [Biodiversity and ecology of fungi: materals of all-Russian conrefence]: 302–306. (Filippova N.V., Thormann M. On the phenology of fungi in raised bogs: first year permanent plots monitoring results [Ôåíîëîãèÿ ãðèáîâ âåðõîâûõ áîëîò: èòîãè ïåðâîãî ãîäà íàáëþäåíèé] // Áèîðàçíîîáðàçèå è ýêîëîãèÿ ãðèáîâ è ãðèáîïîäîáíûõ îðãàíèçìîâ Ñåâåðíîé Åâðàçèè: ìàòåðèàëû âñåðîñ. êîíô. ñ ìåæäóíàðîä. ó÷àñòèåì. Åêàòåðèíáóíã, 20-24 àïðåëÿ 2015 ã. 2015. Ñ. 302–306.)
73.	Filippova N. V., Thormann M. N. 2015b. The fungal consortium of Andromeda polifolia in bog habitats. Mires and Peat, 16. 6: 1–29.
74.	Filippova N. V., Zmitrovich I. V. 2014. Wood decay community of raised bogs in West Siberia. Environmental dynamics and global climate change, 4, 1 (7): EDCCrar0008. (Ôèëèïïîâà Í.Â., Çìèòðîâè÷ È.Â. Ñîîáùåñòâî ãðèáîâ íà äðåâåñèíå âåðõîâûõ áîëîò (Çàïàäíàÿ Ñèáèðü) Ñèáèðè // Äèíàìèêà îêðóæàþùåé ñðåäû è ãëîáàëüíûå èçìåíåíèÿ êëèìàòà, 2014. Ò. 4. ¹. 1 (7), EDCCrar0008.)
75.	Filippova N. V., Zvyagina E. A. Bulyonkova T.M. 2013. Ascocoryne turficola (Boud.) Korf records from West Siberia. Fungi, 6, 3: P. 26–30.
76.	Filippova N. V., Zvyagina E. A., Baykalova A. S., Gordeev Yu. I., Stavishenko I. V. 2010. PrO griby v Yugre. Nauchno-populyarnye rasskazy o mikologicheskikh ekskursiyakh i illyustrirovannaya entsiklopediya gribov [Fungal Forays in Yugra. Stories about mycological forays and illustrated encyclopedia of mushrooms]. Khanty-Mansiysk, YSU. CD. [in Russian] (Ôèëèïïîâà Í.Â., Çâÿãèíà Å.À., Áàéêàëîâà À.Ñ., Ãîðäååâ Þ.È. Ñòàâèøåíêî È.Â. ÏðÎ ãðèáû â Þãðå. 2010. Íàó÷íî-ïîïóëÿðíûå ðàññêàçû î ìèêîëîãè÷åñêèõ ýêñêóðñèÿõ è èëëþñòðèðîâàííàÿ ýíöèêëîïåäèÿ ãðèáîâ. Õàíòû-Ìàíñèéñê: ÞÃÓ, 2010. Êîìïàêò-äèñê)
77.	Filippova N.V. 2010. Prior checklist of fungi prepared to the VI workshop on macrofungi of the commission on macromycetes of Russian Botanical Society, 17-23 August 2010 (Ôèëèïïîâà Í.Â. Ïðåäâàðèòåëüíûé ñïèñîê ãðèáîâ è ìèêñîìèöåòîâ Õàíòû-Ìàíñèéñêîãî Àâòîíîìíîãî Îêðóãà (ïîäãîòîâëåíî äëÿ XI Ðàáî÷åå ñîâåùàíèå Êîìèññèè ïî èçó÷åíèþ ìàêðîìèöåòîâ Ðóññêîãî Áîòàíè÷åñêîãî Îáùåñòâà, 17-23 àâãóñòà, 2010). 
78.	Filippova N.V. On the phenology of larger fungi in raised bogs: three years of permanent plots monitoring results. All-Russia conference: Probmels of research and conservation of the vegetation of Eurasia: Irkutsk, 11-15 September 2017. Irkutsk: 95–97. (Ôèëèïïîâà Í.Â. Äèíàìèêà ðàçâèòèÿ ñîîáùåñòâà ìàêðîìèöåòîâ âåðõîâûõ áîëîò: ðåçóëüòàòû òðåõëåòíèõ íàáëþäåíèé çà ïëîäîíîøåíèåì íà ïîñòîÿííûõ ïëîùàäêàõ. Ïðîáëåìû èçó÷åíèÿ è ñîõðàíåíèÿ ðàñòèòåëüíîãî ìèðà Åâðàçèè: Ìàòåðèàëû II Âñåðîññèéñêîé êîíôåðåíöèè ñ ìåæäóíàðîäíûì ó÷àñòèåì, ïîñâÿçåííîé ïàìÿòè Ë.Â. Áàðäóíîâà (1932-2008) (Èðêóòñê, Êûðåí, 11-15 ñåíòÿáðÿ 2017 ã.). Èðêóòñê: Èçäàòåëüñòâî Èíñòèòóòà ãåîãðàôèè èì. Â.Á. Ñî÷àâû ÑÎ ÐÀÍ, 2017. 95–97 ñ.)
79.	Filippova N.V., Arefyev S.P., Bulyonkova T.M., Zvyagina E.A., Kapitonov V.I., Makarova T.A., Mukhin V.A., Stavishenko I.V., Tavshanzhi E.I., Shiryaev A.G., 2017. The history of mycological studies in Khanty-Mansi autonomous okrug: 2) studies of Macromycetes, Lichens and Myxomycetes, state of mycological collections and fungal records database. . Environmental Dynamics and Global Climate Change, 8, P. 29–45. (Ôèëèïïîâà Í.Â., Àðåôüåâ Ñ.Ï., Áóëüîíêîâà Ò.Ì., Çâÿãèíà Å.À., Êàïèòîíîâ Â.È., Ìàêàðîâà Ò.À., Ñòàâèøåíêî È.Â., Òàâøàíæè Å.È., Øèðÿåâ À.Ã. Èñòîðèÿ ìèêîëîãè÷åñêèõ èññëåäîâàíèé â Õàíòû-Ìàíñèéñêîì àâòîíîìíîì îêðóãå: 2) èçó÷åíèå ìàêðîìèöåòîâ, ëèøàéíèêîâ è ìèêñîìèöåòîâ, ñîñòîÿíèå êîëëåêöèé è ðåãèîíàëüíàÿ áàçà íàõîäîê âèäîâ // Äèíàìèêà îêðóæàþùåé ñðåäû è ãëîáàëüíûå èçìåíåíèÿ êëèìàòà 8, 29–45. https://doi.org/10.17816/edgcc8229-45.
80.	Filippova N.V., Bulyonkova T.M. 2016. Fungarium of Yugra State University. Biolical collections of Yugra: workshop materials, P. 90–98. (Ôèëèïïîâà Í.Â.. Áóëüîíêîâà Ò.Ì. Ôóíãàðèé Þãîðñêîãî ãîñóäàðñòâåííîãî óíèâåðñèòåòà // Áèîëîãè÷åñêèå êîëëåêöèè Þãðû: ñáîð, ôèêñàöèÿ, õðàíåíèå, ââåäåíèå â íàó÷íûé îáîðîò. Ìàòåðèàëû íàó÷íî-ìåòîäè÷åñêîãî ñåìèíàðà â Ìóçåå Ïðèðîäû è ×åëîâåêà. Õàíòû-Ìàíñèéñê, 2016, Ñ. 90–98)
81.	Filippova N.V., Bulyonkova T.M. 2017. Plot-Based Survey of Macromycetes in Forests near Khanty-Mansiysk (Middle Taiga of West Siberia). In: Materials of VIII all-Russian conference on the “Species problems in fungi”, Moscow, P. 140. Ôèëèïïîâà Í.Â., Áóëüîíêîâà Ò.Ì. Èçó÷åíèå ñîîáùåñò ìèêðîìèöåòîâ â ëåñàõ îêðåñòíîñòåé Õàíòû-Ìàíñèéñêà // Ìàòåðèàëû VIII Âñåðîññèéñêîé Ìèêîëîãè÷åñêîé Øêîëû-Êîíôåðåíöèè ñ Ìåæäóíàðîäíûì Ó÷àñòèåì «Êîíöåïöèè Âèäà ó Ãðèáîâ: Íîâûé Âçãëÿä Íà Ñòàðûå Ïðîáëåìû» (Ïîä Ðåä. À.Â.Êóðàêîâà). Ïîñâÿùàåòñÿ Ïàìÿòè Ïðîô. Þðèÿ Òàðè÷àíîâè÷à Äüÿêîâà. Çâåíèãîðîäñêàÿ Áèîñòàíöèÿ ÌÃÓ Èì.Ñ.Í. Ñêàäîâñêîãî, 30 Èþëÿ–5 Àâãóñòà 2017 ã. ÎÎÎ «Ïåðâàÿ Òèïîãðàôèÿ», Ì: Óôà, p. 140.)
82.	Filippova N.V., Bulyonkova T.M. 2017. The communities of terrestrial macrofungi in different forest types in vicinities of Khanty-Mansiysk (middle taiga zone of West Siberia). Biodiversity Data Journal 5, e20732. https://doi.org/10.3897/BDJ.5.e20732
83.	Filippova N.V., Bulyonkova T.M. 2017. The diversity of larger fungi in the vicinities of Khanty-Mansiysk (middle taiga of West Siberia). Environmental dynamics and global climate change, 8: 13–24. (Ôèëèïïîâà Í.Â., Áóëüîíêîâà Ò.Ì. Âèäîâîå ðàçíîîáðàçèå ìàêðîìèöåòîâ â îêðåñòíîñòÿõ Õàíòû-Ìàíñèéñêà (ñðåäíÿÿ òàéãà Çàïàäíîé Ñèáèðè)] // Äèíàìèêà îêðóæàþùåé ñðåäû è ãëîáàëüíûå èçìåíåíèÿ êëèìàòà. Ò 8, ¹ 1, Ñ. 13–24.)
84.	Filippova N.V., Filippov I.V., Schigel D.S., Ivanova N.V., Shashkov M.P. 2017. Biodiversity informatics: global trends, national perspective and regional progress in Khanty-Mansi Autonomous Okrug, Environmental Dynamics and Global Climate Change, 8, 46–56. (Ôèëèïïîâà Í.Â., Ôèëèïïîâ È.Â., Ùèãåëü Ä.Ñ., Èâàíîâà Í.Â., Øàøêîâ Ì.Ï. Èíôîðìàòèêà áèîðàçíîîáðàçèÿ: ìèðîâûå òåíäåíöèè, ñîñòîÿíèå äåë â Ðîññèè è ðàçâèòèå íàïðàâëåíèÿ â Õàíòû-Ìàíñèéñêîì Àâòîíîìíîì Îêðóãå // Äèíàìèêà îêðóæàþùåé ñðåäû è ãëîáàëüíûå èçìåíåíèÿ êëèìàòà 8, 46–56. https://doi.org/10.17816/edgcc8246-56)
85.	Filippova N.V., Korikova N.N., Zvyagina E.A., Tavshanzhi E.I., Bulyonkova T.M. 2017. The history and the organization of fungal exhibitions worldwie and in Yugra. Biological collections of Yugra: organization and scientific activity. Materials of scientific-methodological workshop, Khanty-Mansiysk, 2018. P. 75–88.] (Ôèëèïïîâà Í.Â., Êîðèêîâà Í.Í., Çâÿãèíà Å.À., Òàâøàíæè Å.È., Áóëüîíêîâà Ò.Ì. Èñòîðèÿ è âîïðîñû îðãàíèçàöèè âûñòàâîê ãðèáîâ â ìèðå è â Þãðå () // Áèîëîãè÷åñêèå êîëëåêöèè Þãðû: ñáîð, ôèêñàöèÿ, õðàíåíèå, ââåäåíèå â íàó÷íûé îáîðîò: ìàòåðèàëû Âòîðîãî íàó÷íî-ìåòîäè÷åñêîãî ñåìèíàðà â Ìóçåå Ïðèðîäû è ×åëîâåêà, ïîñâÿùåííîãî 85-ëåòèþ Þ.È. Ãîðäååâà (Õàíòû-Ìàíñèéñê, 4-5 àïðåëÿ 2017 ã. Õàíòû-Ìàíñèéñê: ÎÎÎ "Ïå÷àòíûé ìèð ã. Õàíòû-Ìàíñèéñê), 2017. 75–88 ñ.)
86.	Filippova N.V., Lapshina E.D. 2011. Importance of mycological herbarium for study of fungi diversity of peat bogs of West Siberia], in: West Siberian Peatlands and Carbon Cycle: from past to present. (Ôèëèïïîâà Í.Â., Ëàïøèíà Å.Ä. Ðîëü ìèêîëîãè÷åñêîãî ãåðáàðèÿ â èçó÷åíèè áîëîò Çàïàäíîé Ñèáèðè) // Çàïàäíî-Ñèáèðñêèå Òîðôÿíèêè è Öèêë Óãëåðîäà: Ïðîøëîå è Íàñòîÿùåå. Èçä-âî ÍÃÓ, Íîâîñèáèðñê, 2011, Ñ. 81–83.)
87.	Filippova, N.V., Arefyev, S.P., Bulyonkova, T.M., Zvyagina, E.A., Kapitonov, V.I., Makarova, T.A., Mukhin, V.A., Stavishenko, I.V., Tavshanzhi, E.I., Shiryaev, A.G., 2017. The history of mycological studies in Khanty-Mansi autonomous okrug: 1) the period of isolated studies, lignicolous basidiomycetes and phytopathological studies. Environmental Dynamics and Global Climate Change, 8, P. 18–28 (Ôèëèïïîâà Í.Â., Àðåôüåâ Ñ.Ï., Áóëüîíêîâà Ò.Ì., Çâÿãèíà Å.À., Êàïèòîíîâ Â.È., Ìàêàðîâà Ò.À., Ñòàâèøåíêî È.Â., Òàâøàíæè Å.È., Øèðÿåâ À.Ã. Èñòîðèÿ ìèêîëîãè÷åñêèõ èññëåäîâàíèé â Õàíòû-Ìàíñèéñêîì àâòîíîìíîì îêðóãå: 1) ïåðèîä ðàçðîçíåííûõ èññëåäîâàíèé, èçó÷åíèå ñîîáùåñòâ êñèëîòðîôíûõ áàçèäèîìèöåòîâ è ôèòîïàòîëîãèÿ // Äèíàìèêà îêðóæàþùåé ñðåäû è ãëîáàëüíûå èçìåíåíèÿ êëèìàòà 8, 18–28. https://doi.org/10.17816/edgcc8218-28
88.	Gordeev Yu. I. 2010. Gribnye debri Severnoy Taygi [Fungi of North taiga]. In: PrO griby v Yugre. Nauchno-populyarnye rasskazy o mikologicheskikh ekskursiyakh i illyustrirovannaya entsiklopediya gribov [Fungal Forays in Yugra. Stories about mycological forays and illustrated encyclopedia of mushrooms]. Filippova N.V. et al. (Eds.). Khanty-Mansiysk, YSU. CD. [in Russian] (Ãîðäååâ Þ.È. Ãðèáíûå äåáðè Ñåâåðíîé Òàéãè // ÏðÎ ãðèáû â Þãðå. Íàó÷íî-ïîïóëÿðíûå ðàññêàçû î ìèêîëîãè÷åñêèõ ýêñêóðñèÿõ è èëëþñòðèðîâàííàÿ ýíöèêëîïåäèÿ ãðèáîâ / ïîä ðåä. Ôèëèïïîâîé Í.Â. è äð. Õàíòû-Ìàíñèéñê: ÞÃÓ, 2010. Êîìïàêò-äèñê)
89.	Justo A., Malysheva E., Bulyonkova T., Vellinga E.C., Cobian G., Nguyen N., Minnis A. M., Hibbett D. S. 2014. Molecular phylogeny and phylogeography of Holarctic species of Pluteus section Pluteus (Agaricales: Pluteaceae), with description of twelve new species. Phytotaxa, 180, 1: 1–85.
90.	Kachalkin A. V. 2010. Drozhzhevye soobshchestva sfagnovykh mkhov?: avtoref. diss. … kand. biol. nauk. [Yeast communities of Sphagnum mosses: PhD thesis] M., 26 pp. [in Russian] (Êà÷àëêèí À.Â. Äðîææåâûå ñîîáùåñòâà ñôàãíîâûõ ìõîâ?: àâòîðåô. äèññ. … êàíä. áèîë. íàóê. Ì., 2010. 26 ñ.)
91.	Kapitonov V. I. 2012. Nakhodki redkikh vidov makromitsetov v Uvatskom rayone Tyumenskoy oblasti [Records of rare species of macromycetes in Uvatskiy district of Tyumen region]. In: Chelovek i Sever: antropologiya, arkheologiya, ekologiya. Materialy vserossiyskoy konferentsii, g. Tyumen', 26–30 marta 2012 g [Mand and the North: anthropology, archaeology, ecology. Materials of all-Russia conference, Tyumen, 26-30 March 2012]. Tyumen', Izd. IPOS SO RAN: 347. [in Russian] (Êàïèòîíîâ Â.È. Íàõîäêè ðåäêèõ âèäîâ ìàêðîìèöåòîâ â Óâàòñêîì ðàéîíå Òþìåíñêîé îáëàñòè // ×åëîâåê è Ñåâåð: àíòðîïîëîãèÿ, àðõåîëîãèÿ, ýêîëîãèÿ. Ìàòåðèàëû âñåðîññèéñêîé êîíôåðåíöèè, ã. Òþìåíü, 26–30 ìàðòà 2012 ã. Òþìåíü: Èçä. ÈÏÎÑ ÑÎ ÐÀÍ, 2012. Ñ. 347.)
92.	Kataeva O. A., Makarova I. I., Taran G. S., Tyurin V. N. 2005a. Lichens of Ob' river floodplain in the surroundings of Surgut city (Tyumen' region, Western Siberia). Novit. Syst. Pl. non Vasc., 38: 186–199. [in Russian] (Êàòàåâà Î.À., Ìàêàðîâà È.È., Òàðàí Ã.Ñ., Òþðèí Â.Í. Ëèøàéíèêè ïîéìû ð. Îáü â îêðåñòíîñòÿõ ã. Ñóðãóòà (Òþìåíñêàÿ îáëàñòü, Çàïàäíàÿ Ñèáèðü) // Íîâîñòè ñèñòåìàòèêè íèçøèõ ðàñòåíèé, 2005. Ò. 38. Ñ. 186–199.)
93.	Kataeva O. A., Makarova I. I., Taran G. S., Tyurin V. N. 2005b. Some new and interesting lichens for Tyumen region and Western Siberia. Novit. Syst. Pl. non Vasc., 39: 198–202. [in Russian] (Êàòàåâà Î.À., Ìàêàðîâà È.È., Òàðàí Ã.Ñ., Òþðèí Â.Í. Íåêîòîðûå íîâûå è èíòåðåñíûå ëèøàéíèêè äëÿ Òþìåíñêîé îáëàñòè è Çàïàäíîé Ñèáèðè // Íîâîñòè ñèñòåìàòèêè íèçøèõ ðàñòåíèé, 2005. Ò. 39. Ñ. 198–202.)
94.	Kuvaev V. B. 1970. Lishayniki i mkhi Prirolyarnogo Urala i prilagayushchikh ravnin [Lichens and mosses of the cis-Polar Ural Mountains and adjacent areas]. Tr. In-ta ekologii rasteniy i zhivotnykh UNTs AN SSSR [Materials of Institute of ecology of plants and animals UNTs AS USSR], 70: 93–133. [in Russian] (Êóâàåâ Â.Á. Ëèøàéíèêè è ìõè Ïðèðîëÿðíîãî Óðàëà è ïðèëàãàþùèõ ðàâíèí // Òð. Èí-òà ýêîëîãèè ðàñòåíèé è æèâîòíûõ ÓÍÖ ÀÍ ÑÑÑÐ, 1970. Ò. 70. Ñ. 93–133.)
95.	Lapshina E. D., Koneva V. A. 2010. Species diversity of ground lichens in the raised bog vegetation of the Irtysh left-bank terraces. Environmental dynamics and global climate change, 1, 1: 1–6. [in Russian] (Ëàïøèíà Å.Ä., Êîíåâà Â.À. Âèäîâîå ðàçíîîáðàçèå íàïî÷âåííûõ ëèøàéíèêîâ â ðàñòèòåëüíîì ïîêðîâå âåðõîâûõ áîëîò ëåâîáåðåæíûõ òåððàñ íèæíåãî Èðòûøà // Äèíàìèêà îêðóæàþùåé ñðåäû è ãëîáàëüíûå èçìåíåíèÿ êëèìàòà, 2010. Ò. 1. ¹ 1. Ñ. 1–6.)
96.	Lindemann U., Helleman S., Filippova N. V., Krieglsteiner L., Pennanen M. 2014. Micropeziza curvatispora sp. nov., M. fenniae sp. nov. and M. zottoi sp. nov. (Helotiales) – three new species of the genus Micropeziza from Western Siberia, Finland, Germany and Belgium. Ascomycete.org, 6, 5: 113–124.
97.	Liss, O.L., Abramova, L.I., Avetov, N.A. et al. 2001. Peatlands of West Siberia and their conservation (Ëèññ, Î.Ë., Àáðàìîâà, Ë.È., Àâåòîâ, Í.À. è äð., 2001. Áîëîòà Çàïàäíîé Ñèáèðè è èõ ïðèðîäîîõðàííîå çíà÷åíèå. Ãðèô è Ê., Òóëà.)
98.	Makarova T. A, Makarov P. N., Zvyagina E. A., Bobrikov A. A. 2015. Shlyapochnye griby i ikh fitotsenoticheskoe raspredelenie na territorii goroda Surguta i ego okrestnostey [Mushrooms in relation to plant communities in the plantations of the Surgut city]. Sovremennye problemy nauki i obrzovaniya [Contemporary problems of science and education], 6. URL: http://www.science-education.ru/ru/article/view?id=23001 [in Russian] (Ìàêàðîâà Ò.À, Ìàêàðîâ Ï.Í., Çâÿãèíà Å.À., Áîáðèêîâ À.À. Øëÿïî÷íûå ãðèáû è èõ ôèòîöåíîòè÷åñêîå ðàñïðåäåëåíèå íà òåððèòîðèè ãîðîäà Ñóðãóòà è åãî îêðåñòíîñòåé // Ñîâðåìåííûå ïðîáëåìû íàóêè è îáðçîâàíèÿ, 2015. Ò. 6. URL: http://www.science-education.ru/ru/article/view?id=23001)
99.	Makarova T. A. 2009. Infektsionnye bolezni drevesnykh rasteniy v nasazhdeniyakh g. Surguta [Infectious diseases of arboreal plants in plantations of the Surgut city]. In: Ekologiya i prirodopol'zovanie v Yugre. Materialy nauchno-prakticheskoy konferentsii, Surgut [Ecology and nature management in Yugra. Materials of scientific-practical conference, Surgut]. Surgut, Izd-vo SURGU: 67–68. [in Russian] (Ìàêàðîâà Ò.À. Èíôåêöèîííûå áîëåçíè äðåâåñíûõ ðàñòåíèé â íàñàæäåíèÿõ ã. Ñóðãóòà // Ýêîëîãèÿ è ïðèðîäîïîëüçîâàíèå â Þãðå. Ìàòåðèàëû íàó÷íî-ïðàêòè÷åñêîé êîíôåðåíöèè, Ñóðãóò. Ñóðãóò: Èçä-âî ÑÓÐÃÓ, 2009. Ñ. 67–68.)
100.	Makarova T. A. 2011. Fitopatogennye mikromitsety derev'ev i kustarnikov KhMAO [Pathogenic micromycetes of trees and shrubs in Khanty-Mansi autonomous okrug]. In: Sovremennye problemy biologicheskikh issledovaniy v Zapadnoy Sibiri i na sopredel'nykh territoriyakh: materialy vserossiyskoy nauchnoy konferentsii, 2–4 Iyunya 2011 g. [Contemporary problems of biological research in West Siberia and adjacent areas: materials of all-Russia scientific conference]: 207–210. [in Russian] (Ìàêàðîâà Ò.À. Ôèòîïàòîãåííûå ìèêðîìèöåòû äåðåâüåâ è êóñòàðíèêîâ ÕÌÀÎ // Ñîâðåìåííûå ïðîáëåìû áèîëîãè÷åñêèõ èññëåäîâàíèé â Çàïàäíîé Ñèáèðè è íà ñîïðåäåëüíûõ òåððèòîðèÿõ, 2–4 Èþíÿ 2011 ã., 2011. Ñ. 207–210.)
101.	Makarova T. A. 2013. Mikromitsety topolya v usloviyakh Kraynego Severa [Micromycetes of Poplar in the North]. Severnyy region: nauka, obrazovanie, kul'tura. Nauchnyy kul'turno-prosvetitel'skiy zhurnal [Northern region: science, education, culture. Scientific cultural and educational journal], 1: 91–101. [in Russian] (Ìàêàðîâà Ò.À. Ìèêðîìèöåòû òîïîëÿ â óñëîâèÿõ Êðàéíåãî Ñåâåðà // Ñåâåðíûé ðåãèîí: íàóêà, îáðàçîâàíèå, êóëüòóðà. Íàó÷íûé êóëüòóðíî-ïðîñâåòèòåëüñêèé æóðíàë, 2013. Ò. 1. Ñ. 91–101.)
102.	Makarova T. A., Asafatova M. M. 2008. Osobennosti razvitiya bolezney tipa shyutte v usloviyakh Surgutskogo rayona [Features of development of Shutte diseases in the North]. Vestnik of the Orenburg State University [Orenburg state university bulletin], 5, 86: 140–145. [in Russian] (Ìàêàðîâà Ò.À., Àñàôàòîâà Ì.Ì. Îñîáåííîñòè ðàçâèòèÿ áîëåçíåé òèïà øþòòå â óñëîâèÿõ Ñóðãóòñêîãî ðàéîíà // Âåñòí. Îðåíáóðã. ãîñ. óí-òà, 2008. Ò. 5. ¹ 86. Ñ. 140–145.)
103.	Makarova T. A., Krasnozhenova M. S. 2013. Bolezni kartofelya (Solanum tuberosum L.) i stepen' ikh vredonosnosti na territorii Surgutskogo rayona [Infections of potato (Solanum tuberosum L.) in Surgutskiy district]. Severnyy region: nauka, obrazovanie, kul'tura. Nauchnyy kul'turno-prosvetitel'skiy zhurnal [Northern region: science, education, culture. Scientific cultural and educational journal], 1: 107–112. [in Russian] (Ìàêàðîâà Ò.À., Êðàñíîæåíîâà Ì.Ñ. Áîëåçíè êàðòîôåëÿ (Solanum tuberosum L.) è ñòåïåíü èõ âðåäîíîñíîñòè íà òåððèòîðèè Ñóðãóòñêîãî ðàéîíà // Ñåâåðíûé ðåãèîí: íàóêà, îáðàçîâàíèå, êóëüòóðà. Íàó÷íûé êóëüòóðíî-ïðîñâåòèòåëüñêèé æóðíàë, 2013. Ò. 1. Ñ. 107–112.)
104.	Makarova T. A., Makarov P. N. 2011. Porazhaemost' karagany drevovidnoy muchnistoy rosoy i perspektivy bor'by s ney v Khanty-Mansiyskom avtonomnom okruge [The affection of Caragana to powdery mildew and perspective of disease control in Khanty-Mansi autonomous okrug]. In: Materialy za 7-A Mezhdunarodna nauchna praktichna konferentsiya, “Naynovite Postizheniya Na Evropeyskata Nauka.” [The materials of international scientific and practical conference “New achievements in European Science]: 53–57. [in Russian] (Ìàêàðîâà Ò.À., Ìàêàðîâ Ï.Í. Ïîðàæàåìîñòü êàðàãàíû äðåâîâèäíîé ìó÷íèñòîé ðîñîé è ïåðñïåêòèâû áîðüáû ñ íåé â Õàíòû-Ìàíñèéñêîì àâòîíîìíîì îêðóãå // Ìàòåðèàëû çà 7-À Ìåæäóíàðîäíà íàó÷íà ïðàêòè÷íà êîíôåðåíöèÿ, “Íàéíîâèòå Ïîñòèæåíèÿ Íà Åâðîïåéñêàòà Íàóêà”, 2011. Ñ. 53–57.)
105.	Makarova T. A., Makarov P. N. 2013. Ustoychivost' drevesno-kustarnikovykh rasteniy k muchnistoy rose v usloviyakh Khanty-Mansiyskogo avtonomnogo okruga – Yugry [Resistance of arboreal plants to powdery mildew in Khanty-Mansi autonomous okrug-Yugra]. In: Voprosy obrazovaniya i nauki v XXI veke?: sb. nauch. tr. po materialam Mezhdunar. nauch.-prakt. konf. (29 apr. 2013 g.) [Questions of education and science in XXI century: scientific materials of international scientific-practical conference (29 Aprile 2013)]. Tambov: 105–106. [in Russian] (Ìàêàðîâà Ò.À., Ìàêàðîâ Ï.Í. Óñòîé÷èâîñòü äðåâåñíî-êóñòàðíèêîâûõ ðàñòåíèé ê ìó÷íèñòîé ðîñå â óñëîâèÿõ Õàíòû-Ìàíñèéñêîãî àâòîíîìíîãî îêðóãà – Þãðû // Âîïðîñû îáðàçîâàíèÿ è íàóêè â XXI âåêå?: ñá. íàó÷. òð. ïî ìàòåðèàëàì Ìåæäóíàð. íàó÷.-ïðàêò. êîíô. (29 àïð. 2013 ã.). Òàìáîâ, 2013. Ñ. 105–106.)
106.	Makarova T. A., Makarov P. N. 2016a. Vozbuditeli infektsionnykh bolezney rasteniy v nasazhdeniyakh goroda Surguta [Infectious diseases of plants in plantations of the Surgut city]. Nauchnyy al'manakh: biologicheskie nauki [Scientific almanac: biological sciences], 1–2, 15: 477–479. [in Russian] (Ìàêàðîâà Ò.À., Ìàêàðîâ Ï.Í. Âîçáóäèòåëè èíôåêöèîííûõ áîëåçíåé ðàñòåíèé â íàñàæäåíèÿõ ãîðîäà Ñóðãóòà // Íàó÷íûé àëüìàíàõ: áèîëîãè÷åñêèå íàóêè, 2016. Ò. 1–2. ¹ 15. Ñ. 477–479.)
107.	Makarova T. A., Makarov P. N. 2016b. Necrotic-cancerous plant diseases and their control measures in stands the city of Surgut. Bulletin Of Nizhnevartovsk State University, 2: 81–87. [in Russian] (Ìàêàðîâà Ò.À., Ìàêàðîâ Ï.Í. Íåêðîçíî-ðàêîâûå áîëåçíè ðàñòåíèé è ìåðû áîðüáû ñ íèìè â íàñàæäåíèÿõ ãîðîäà Ñóðãóòà // Âåñòíèê Íèæíåâàðòîâñêîãî ãîñóäàðñòâåííîãî óíèâåðñèòåòà, 2016. Ò. 2. Ñ. 81–87.)
108.	Makarova T. A., Makarov P. N., Alekhina L. V. 2009a. Mikobiota berezy v usloviyakh severa Tyumenskoy oblasti [Mycobiota of birch in the North of Tyumen region]. Vestnik Orenburgskogo gosudarstvennogo universiteta [Orenburg state university bulletin]: 122–125. [in Russian] (Ìàêàðîâà Ò.À., Ìàêàðîâ Ï.Í., Àëåõèíà Ë.Â. Ìèêîáèîòà áåðåçû â óñëîâèÿõ ñåâåðà Òþìåíñêîé îáëàñòè // Âåñòíèê Îðåíáóðãñêîãî ãîñóäàðñòâåííîãî óíèâåðñèòåòà, 2009. Ñ. 122–125.)
109.	Makarova T. A., Makarov P. N., Alekhina L. V. 2011. Phytosanitary condition of Pine forests in the north of the Tyumen region. Plant protection news, 3: 61–64. [in Russian] (Ìàêàðîâà Ò.À., Ìàêàðîâ Ï.Í., Àëåõèíà Ë.Â. Ôèòîñàíèòàðíîå ñîñòîÿíèå ñîñíÿêîâ íà ñåâåðå Òþìåíñêîé îáëàñòè // Âåñòíèê çàùèòû ðàñòåíèé, 2011. Ò. 3. Ñ. 61–64.)
110.	Makarova T. A., Makarov P. N., Alekhina L. V., Revutskaya N.P. 2009b. Fitosanitarnoe sostoyanie rasteniy roda Salix v nasazhdeniyakh goroda Surguta [Phytopatological conditions of planted Salix in the Surgut city]. Nauchnoe obozrenie [Scientific review], 4: 25–30. [in Russian] (Ìàêàðîâà Ò.À., Ìàêàðîâ Ï.Í., Àëåõèíà Ë.Â., Ðåâóöêàÿ Í.Ï. Ôèòîñàíèòàðíîå ñîñòîÿíèå ðàñòåíèé ðîäà Salix â íàñàæäåíèÿõ ãîðîäà Ñóðãóòà // Íàó÷íîå îáîçðåíèå, 2009. Ò. 4. Ñ. 25–30.)
111.	Makarova T. A., Makarov P. N., Medvedovich E. V. 2014. Bolezni derev'ev i kustarnikov v nasazhdeniyakh goroda Surguta [Tree and shrub diseases in the plantations of the Surgut city]. In: Ekologiya i prirodopol'zovanie v Yugre?: materialy Vseros. nauch.-prakt. konf., posvyashch. 15-letiyu kaf. ekologii SurGU (Surgut, 24–25 okt. 2014 g.) [Ecology and nature management in Yugra: materials of all-Russia scientific-practical conference in honor of 15 years of ecology department of Surgis state university]. Surgut: 34–35. [in Russian] (Ìàêàðîâà Ò.À., Ìàêàðîâ Ï.Í., Ìåäâåäîâè÷ Å.Â. Áîëåçíè äåðåâüåâ è êóñòàðíèêîâ â íàñàæäåíèÿõ ãîðîäà Ñóðãóòà // Ýêîëîãèÿ è ïðèðîäîïîëüçîâàíèå â Þãðå?: ìàòåðèàëû Âñåðîñ. íàó÷.-ïðàêò. êîíô., ïîñâÿù. 15-ëåòèþ êàô. ýêîëîãèè ÑóðÃÓ (Ñóðãóò, 24–25 îêò. 2014 ã.). Ñóðãóò, 2014. Ñ. 34–35.)
112.	Makarova T. A., Makarov P. N., Muratova R.R. 2009c. Sanitarnoe sostoyanie zelenykh nasazhdeniy v gorode Surgute [Phytopathological conditions of the plantations in the Surgut city]. Vestn. razvitiya nauki i obrazovaniya [Bulletin of development of science and education], 2: 3–7. [in Russian] (Ìàêàðîâà Ò.À., Ìàêàðîâ Ï.Í., Ìóðàòîâà Ð.Ð., Ñàíèòàðíîå ñîñòîÿíèå çåëåíûõ íàñàæäåíèé â ãîðîäå Ñóðãóòå // Âåñòí. ðàçâèòèÿ íàóêè è îáðàçîâàíèÿ, 2009. Ò. 2. Ñ. 3–7.)
113.	Makarova T. A., Makarov P. N., Revutskaya N. P., Maksimenko Yu. P. 2015. Infektsionnye bolezni rasteniy semeystva Salicaceae na territorii Khanty-Mansiyskogo Avtonomnogo okruga - Yugry [Infectious diseases of Salicaceae in Khanty-Mansi autonomous okrug-Yugra].Vestnik Orenburgskogo gosudarstvennogo universiteta [Orenburg state university bulletin], 6, 181: 25–32. [in Russian] (Ìàêàðîâà Ò.À., Ìàêàðîâ Ï.Í., Ðåâóöêàÿ Í.Ï., Ìàêñèìåíêî Þ.Ï. Èíôåêöèîííûå áîëåçíè ðàñòåíèé ñåìåéñòâà Salicaceae íà òåððèòîðèè Õàíòû-Ìàíñèéñêîãî Àâòîíîìíîãî îêðóãà - Þãðû // Âåñòíèê Îðåíáóðãñêîãî ãîñóäàðñòâåííîãî óíèâåðñèòåòà, 2015. Ò. 6. ¹ 181. Ñ. 25–32.)
114.	Makarova T. A., Muratova R. R. 2008. Muchnistaya rosa Caragana arborescens lam. V usloviyakh goroda Surguta [Powdery mildew on Caragana arborescens in the Surgut city area]. Sbornik nauchnykh trudov biologicheskogo fakul'teta SurGU [Scientific materials of biological faculty of Surgut state university], 4: 33–37. [in Russian] (Ìàêàðîâà Ò.À., Ìóðàòîâà Ð.Ð. Ìó÷íèñòàÿ ðîñà Caragana arborescens lam. Â óñëîâèÿõ ãîðîäà Ñóðãóòà // Ñáîðíèê íàó÷íûõ òðóäîâ áèîëîãè÷åñêîãî ôàêóëüòåòà ÑóðÃÓ, 2008. ¹ 4. Ñ. 33–37.)
115.	Makarova T. A., Muratova R. R. 2009. Bioekologicheskie osobennosti razvitiya fitopatogena Microsphaera palczewskii Jacz. v usloviyakh goroda Surguta [Biology, ecology and life cycle of Microsphaera palczewskii Jacz. in plantations of the Surgut city]. Sbornik nauchnykh trudov biologicheskogo fakul'teta [Collection of scientific materials of biological department], 6: 37–43. [in Russian] (Ìàêàðîâà Ò.À., Ìóðàòîâà Ð.Ð. Áèîýêîëîãè÷åñêèå îñîáåííîñòè ðàçâèòèÿ ôèòîïàòîãåíà Microsphaera palczewskii Jacz. â óñëîâèÿõ ãîðîäà Ñóðãóòà // Ñáîðíèê íàó÷íûõ òðóäîâ áèîëîãè÷åñêîãî ôàêóëüòåòà, 2009. Ò. 6. Ñ. 37–43.)
116.	Makarova T. A., Perevalova Yu. V. 2010. Monitoring sostoyaniya drevesnykh rasteniy v zelenykh nasazhdeniyakh Surgutskogo rayona [Phytopathological monitoring of plantations in the Surgut city]. In: Urboekosistemy: problemy i perspektivy razvitiya?: materialy V Mezhdunar. nauch.-prakt. konf. (Ishim, 25–26 marta 2010 g.) [Urban ecosystems: problems and persectives of development: materials of V international scientific-practical conference (Ishim, 25-26 March 2010)]. Ishim: 203–206. [in Russian] (Ìàêàðîâà Ò.À., Ïåðåâàëîâà Þ.Â. Ìîíèòîðèíã ñîñòîÿíèÿ äðåâåñíûõ ðàñòåíèé â çåëåíûõ íàñàæäåíèÿõ Ñóðãóòñêîãî ðàéîíà // Óðáîýêîñèñòåìû: ïðîáëåìû è ïåðñïåêòèâû ðàçâèòèÿ?: ìàòåðèàëû V Ìåæäóíàð. íàó÷.-ïðàêò. êîíô. (Èøèì, 25–26 ìàðòà 2010 ã.). Èøèì, 2010. Ñ. 203–206.)
117.	Makarova T. A., Volkova P. P. 2008. Mikromitsety berezy (Betula pendula Roth i Betula pubescens Ehrh.) v usloviyakh goroda Surguta [Micromycetes of birch (Betula pendula Roth and Betula pubescens Ehrh.) in the Surgut city area]. Sb. nauch. tr. biol. fak. Surgut. gos. un-ta [Collection of scientific materials of biologial department of Surgut state university], 5: 36–41. [in Russian] (Ìàêàðîâà Ò.À., Âîëêîâà Ï.Ï. Ìèêðîìèöåòû áåðåçû (Betula pendula Roth è Betula pubescens Ehrh.) â óñëîâèÿõ ãîðîäà Ñóðãóòà // Ñá. íàó÷. òð. áèîë. ôàê. Ñóðãóò. ãîñ. óí-òà, 2008. ¹ 5. Ñ. 36–41.)
118.	Makarova T.A. 2008. The intensity of development of mildew on Caragana arborescens in relation to the air pollusion in the Surgut city. Scientific materials of biological faculty of Surgut state university, 5: 41–44. (Ìàêàðîâà Ò.À. Èíòåíñèâíîñòü ðàçâèòèÿ ìó÷íèñòîé ðîñû íà êàðàãàíå äðåâîâèäíîé â çàâèñèìîñòè îò óðîâíÿ çàãðÿçíåíèÿ àòìîñôåðíîãî âîçäóõà â ã. Ñóðãóòå // Ñá. íàó÷. òð. áèîë. ôàê. Ñóðãóò. ãîñ. óí-òà. 2008. (5). C. 41–44.)
119.	Makarova T.A., Asafatova M.M. 2008. Development features of the shutte diseases in Surgut district. Scientific materials of biological faculty of Surgut state university, 4: 30–33. (Ìàêàðîâà Ò.À., Àñàôàòîâà Ì.Ì. Îñîáåííîñòè ðàçâèòèÿ áîëåçíåé òèïà øþòòå â óñëîâèÿõ Ñóðãóòñêîãî ðàéîíà // Ñáîðíèê íàó÷íûõ òðóäîâ áèîëîãè÷åñêîãî ôàêóëüòåòà. 2008. ¹ 4. C. 30–33)
120.	Makarova T.A., Kunaziev R.A. 2018. Species diversity of xylotrophic basidiomycetes and their distribution in the city of Surgut (Ìàêàðîâà Ò.À., Êóíàöèåâ Ð.À., 2018. Âèäîâîå ðàçíîîáðàçèå êñèëîòðîôíûõ áàçèäèîìèöåòîâ è èõ ðàñïðîñòðàíåíèå íà òåððèòîðèè ãîðîäà // Áåçîïàñíûé Ñåâåð – ×èñòàÿ Àðêòèêà. Ñá. Íàó÷. Òð. Ïî Ìàò-Àì I Âñåðîñ. Íàó÷.-Ïðàêò. Êîíô. ÎÎÎ «Ïå÷àòíûé ìèð ã. Ñóðãóò», Ñóðãóò, pp. 76–82.
121.	Makarova T.A., Makarov P.N. 2018. Phytopathological status of green plantations of Surgut city (Ìàêàðîâà Ò.À., Ìàêàðîâ Ï.Í., 2017. Ìîíèòîðèíã ôèòîïàòîëîãè÷åñêîãî ñîñòîÿíèÿ çåëåíûõ íàñàæäåíèé ãîðîäà Ñóðãóòà. Âåñòíèê Íèæíåâàðòîâñêîãî ãîñóäàðñòâåííîãî óíèâåðñèòåòà 1, 117–127.)
122.	Makarova T.A., Makarov P.N. 2018. Phytosanitary condition of coniferous plants in plantations of the city of Surgut (Ìàêàðîâà Ò.À., Ìàêàðîâ Ï.Í., 2018. Ôèòîñàíèòàðíîå ñîñòîÿíèå õâîéíûõ ðàñòåíèé â íàñàæäåíèÿõ ãîðîäà Ñóðãóòà. Âåñòíèê Ñóðãóòñêîãî ãîñóäàðñòâåííîãî óíèâåðñèòåòà 22, 33–41.)
123.	Makarova T.A., Makarov P.N. 2019. Prospects of growing of potatoes with different maturation periods and methods of their protection from fungal diseases in the Northern districts of Tyumen region (Ìàêàðîâà Ò.À., Ìàêàðîâ Ï.Í., 2019. Ïåðñïåêòèâû âûðàùèâàíèÿ êàðòîôåëÿ ðàçíûõ ñðîêîâ ñîçðåâàíèÿ è ïðèåìû èõ çàùèòû îò ãðèáíûõ áîëåçíåé â ñåâåðíûõ îêðóãàõ Òþìåíñêîé îáëàñòè. Âåñòíèê çàùèòû ðàñòåíèé 4, 22–28.)
124.	Makarova T.A., Muratova R.R. 2008. Occurrence of mildew on Caragana arborescens and its development features in Surgut city (Ìàêàðîâà Ò.À., Ìóðàòîâà Ð.Ð. Ðàñïðîñòðàíåíèå ìó÷íèñòîé ðîñû íà Caragana arborescens Lam. è îñîáåííîñòè åå ðàçâèòèÿ â óñëîâèÿõ ãîðîäà Ñóðãóòà // Ïðèíöèïû è ñïîñîáû ñîõðàíåíèÿ áèîðàçíîîáðàçèÿ : ìàòåðèàëû III Âñåðîñ. íàó÷. êîíô. (27 ÿíâ. – 1 ôåâð. 2008 ã.). Ïóùèíî, 2008. C. 78–89)
125.	Makarova T.A., Taran G.S., Tyurin V.N. 2002. Lichens of Surgut city surroundings (Tyumen oblast, Western Siberia). Novit. Syst. Pl. non Vasc., 36: 150–161. (Ìàêàðîâà Ò.À., Òàðàí Ã.Ñ., Òþðèí Â.Í. Ëèøàéíèêè îêðåñòíîñòåé ã. Ñóðãóòà (Òþìåíñêàÿ îáëàñòü, Çàïàäíàÿ Ñèáèðü) // Íîâîñòè ñèñòåìàòèêè íèçøèõ ðàñòåíèé. 2002. (36). C. 150–161.)
126.	Malysheva E., Morozova O., Zvyagina E. 2007. New records of the annulate Pluteus in European and Asian Russia. Acta Mycologica, 42, 2: 153–160.
127.	Mukhi V.A. 1997. Fungi as a component of urban ecosystems. In: Ecology of Khanty-Mansi region. (Ìóõèí, Â.À., 1997. Ãðèáû, êàê êîìïîíåíò ýêîñèñòåì îêðóãà // Ýêîëîãèÿ Õìàíòû-Ìàíñèéñêîãî Àâòîíîìíîãî Îêðóãà / Ïëîòíèêîâ Â.Â. (Ðåä.). ÑîôòÄèçàéí, Òþìåíü.)
128.	Mukhin V. A. 1993. Biota xylotrofnykh bazidiomitsetov Zapadno-Sibirskoy ravniny [Boita of lignicolous basidiomycetes of West Siberian plain]. Ekaterinburg, UIF «Nauka», 232 pp. [in Russian] (Ìóõèí Â.À. Áèîòà êñèëîòðîôíûõ áàçèäèîìèöåòîâ Çàïàäíî-Ñèáèðñêîé ðàâíèíû. Åêàòåðèíáóðã: ÓÈÔ «Íàóêà», 1993. 232 ñ.)
129.	Mukhin V. A., Arefyev S. P. 2006. Red list fungi of the Urals Federal district. Mycology and phytopathology, 40, 3: 231–235. [in Russian] (Ìóõèí Â.À., Àðåôüåâ Ñ.Ï. Îõðàíÿåìûå âèäû ãðèáîâ Óðàëüñêîãî ôåäåðàëüíîãî îêðóãà // Ìèêîëîãèÿ è ôèòîïàòîëîãèÿ, 2006. Ò. 40. ¹ 3. Ñ. 231–235.)
130.	Mukhin V.A. (Ed.) 2008. Mycological research in Ural, bibliography of research made by the Institute of ecology of plants and animals Ural branch of Russian academy of science (Ìèêîëîãè÷åñêèå èññëåäîâàíèÿ íà Óðàëå. Áèáëèîãðàôè÷åñêèé óêàçàòåëü ðàáîò, âûïîëíåííûõ â èíñòèòóòå ýêîëîãèè ðàñòåíèé è æèâîòíûõ ÓÐÎ ÐÀÍ â 1945-2008 ãã. ïîä ðåä. Â.À. Ìóõèí, Åêàòåðèíáóðã: Ãîùèöêèé, 2008. 140 c.)
131.	Mukhin V.A. 1998. No fungi – no Future! In: Yugra: dela I ludi, 3, 48–51 (Ìóõèí Â.À. Íåò ãðèáîâ - íåò áóäóùåãî! // Þãðà: Äåëà è ëþäè (Ñïåö. âûï.: ×åëîâåê è ïðèðîäà). 1998. (3). C. 48–51.)
132.	Murashkinskiy K. E. 1927. Ocherk istorii, rezul'tatov i perspektiv izucheniya mikoflory Sibiriskogo kraya [Essay on the history, results and perspectives of mycobiota research in Siberia]. Tr. I Sib. kraev. nauch-issled. s"ezda. Sektsiya "Poverkhnost'" [Materials of I Siberian scientific meeting. Section “Land surface”], 3: 170–175. [in Russian] (Ìóðàøêèíñêèé Ê.Å. Î÷åðê èñòîðèè, ðåçóëüòàòîâ è ïåðñïåêòèâ èçó÷åíèÿ ìèêîôëîðû Ñèáèðèñêîãî êðàÿ // Òð. I Ñèá. êðàåâ. íàó÷-èññëåä. ñúåçäà. Ñåêöèÿ "Ïîâåðõíîñòü". Íîâîñèáèðñê, 1929. Ò. 3. Ñ. 170–175.)
133.	Paukov A. G. 1997. Vliyanie antropogennykh faktorov na lishayniki prirodno-arkheologicheskogo tsentra «Barsova gora» [The influence of anthropogenic factors on lichen communities of Nature and Archeology Park «Barsova Gora»]. Vertikal': vestnik molodoy nauki Urala [Vertical: newspaper of young science of Ural], 2, 1: 55–58. [in Russian] (Ïàóêîâ À.Ã. Âëèÿíèå àíòðîïîãåííûõ ôàêòîðîâ íà ëèøàéíèêè ïðèðîäíî-àðõåîëîãè÷åñêîãî öåíòðà «Áàðñîâà ãîðà» // Âåðòèêàëü: âåñòíèê ìîëîäîé íàóêè Óðàëà, 1997. Ò. 2. ¹ 1. Ñ. 55–58.)
134.	Paukov A. G., Mikhaylova I. N. 2011. Lishayniki prirodnogo parka «Samarovskiy Chugas» [Lichens of Nature Park «Samarovskiy Chugas»]. In: Sbornik materialov V mezhdunarodnoy konferentsii «Izuchenie gribov v biogeotsenozakh» (Perm', 7–13 sentyabrya 2009) [Collection of materials of V international conference “Study of fungi in biogeocoenoses” (Perm, 7–13 September 2009]: 322–324. [in Russian] (Ïàóêîâ À.Ã., Ìèõàéëîâà È.Í. Ëèøàéíèêè ïðèðîäíîãî ïàðêà «Ñàìàðîâñêèé ×óãàñ» // Ñáîðíèê ìàòåðèàëîâ V ìåæäóíàðîäíîé êîíôåðåíöèè «Èçó÷åíèå ãðèáîâ â áèîãåîöåíîçàõ» (Ïåðìü, 7–13 ñåíòÿáðÿ 2009), 2009. Ñ. 322–324.)
135.	Perevalova Yu.V., Makarova T.A. 2011. Biology of micromycetes of Populus in Surgut district and adjacent arease. In: Contemporary problems of biological research in West Siberia: materials of the conference (Ïåðåâàëîâà Þ.Â., Ìàêàðîâà Ò.À., 2011. Áèîëîãèÿ ìèêðîìèöåòîâ òîïîëÿ â Ñóðãóòñêîì ðàéîíå, in: Ñîâðåìåííûå ïðîáëåìû áèîëîãè÷åñêèõ èññëåäîâàíèé â Çàïàäíîé Ñèáèðè è íà ñîïðåäåëüíûõ òåððèòîðèÿõ: ìàòåðèàëû âñåðîññèéñêîé íàó÷íîé êîíôåðåíöèè, ïîñâÿùåííîé 15-ëåòèþ áèîëîãè÷åñêîãî ôàêóëüòåòà Ñóðãóðñêîãî Ãîñóäàðñòâåííîãî Óíèâåñèòåòà, 2-4 Èþíÿ 2011 ã., Ñóðãóò. pp. 222–223.)
136.	Pignati V. 1912. List of fungi collected in Tobolsk and its vicinity. In: Bulletin of Tobolsk Museum (Ïèãíàòè Â. Ñïèñîê ãðèáîâ, ñîáðàííûõ â ã. Òîáîëüñêå è åãî îêðåñòíîñòÿõ // Åæåãîäíèê Òîáîëüñêîãî ãóáåðíñêîãî ìóçåÿ. 1912. (XX). C. 16–18.)
137.	Podkorytov D.N. 1985. The ecological rol of Fomitopsis Karst. in dark taiga of Srednee Priobye. In: Problems of ecological monitoring … : materials (Ïîäêîðûòîâ Ä.Í. Áèîãåîöåíîòè÷åñêàÿ ðîëü âèäîâ ðîäà Fomitopsis Karst. â òåìíîõâîéíîé òàéãå Ñðåäíåãî Ïðèîáüÿ // Ïðîáëåìû ýêîëîãè÷åñêîãî ìîíèòîðèíãà è íàó÷íûå îñíîâû îõðàíû ïðèðîäû íà Óðàëå: (èíôîðì. ìàòåðèàëû) / Îëåíåâ Ã.Â. (ðåä.). Ñâåðäëîâñê: ÓÍÖ ÀÍ ÑÑÑÐ. 1985. C. 42.)
138.	Rebriev Yu. A. 2013. Gasteromycetes of the genus Calvatia in Russia. In: Mikologiya i fitopatologiya [Mycology and phytopathology]. 47, 4: 231-239. (Ðåáðèåâ Þ.À. Ãàñòåðîìèöåòû ðîäà Calvatia â Ðîññèè // Ìèêîëîãèÿ è ôèòîïàòîëîãèÿ. Ò. 47, 2013. Âûï. 4: 231-239.)
139.	Rebriev Yu. A., Dvanenko K. V. 2017. Gasteromycetes of the genus Bovista in Russia. In: Mikologiya i fitopatologiya [Mycology and phytopathology]. 57, 6: 365-374. (Ðåáðèåâ Þ.À. Ãàñòåðîìèöåòû ðîäà Bovista â Ðîññèè // Ìèêîëîãèÿ è ôèòîïàòîëîãèÿ. Ò.51, 2017. Âûï. 6: 365-374.)
140.	Rebriev Yu. A. 2016. Gasteromycetes of the genus Lycoperdon in Russia. In: Mikologiya i fitopatologiya [Mycology and phytopathology]. 50, 5: 302-312. (Ðåáðèåâ Þ.À. Ãàñòåðîìèöåòû ðîäà Lycoperdon â Ðîññèè // Ìèêîëîãèÿ è ôèòîïàòîëîãèÿ. Ò.50, 2016. Âûï. 5: 302-312.)
141.	Ryabkova K. A. 1998. Sistematicheskiy spisok lishaynikov Urala [Systematic checklist of lichens of Ural mountains]. Novit. Syst. Pl. non Vasc., 32: 81–87. [in Russian] (Ðÿáêîâà Ê.À. Ñèñòåìàòè÷åñêèé ñïèñîê ëèøàéíèêîâ Óðàëà // Íîâîñòè ñèñòåìàòèêè íèçøèõ ðàñòåíèé, 1998. Ò. 32. Ñ. 81–87.)
142.	Ryabkova K. A., Vasina A. L., Chernova O. P. 1996. K flore lishaynikov zapovednika «Malaya Sos'va» (Zaural'e) [Additions to flora of lichens of the Malaya Sos’va nature reserve]. In: Problemy zapovednogo dela. 25 let Visimskomu zapovedniku: mat-ly nauch. konf. [Problems of Nature management. 25 years of Visimsky Reserve foundation: materials of scientific conference], Ekaterinburg: Izd-vo «Ekaterinburg»: 187–188. [in Russian] (Ðÿáêîâà Ê.À., Âàñèíà À.Ë., ×åðíîâà Î.Ï. Ê ôëîðå ëèøàéíèêîâ çàïîâåäíèêà «Ìàëàÿ Ñîñüâà» (Çàóðàëüå) // Ïðîáëåìû çàïîâåäíîãî äåëà. 25 ëåò Âèñèìñêîìó çàïîâåäíèêó: ìàò-ëû íàó÷. êîíô. Åêàòåðèíáóðã: Èçä-âî «Åêàòåðèíáóðã», 1996. Ñ. 187–188.)
143.	Sedelnikova N. V. 2008. Lichens in the projected "Manyinsky" Natural park (Circumpolar Urals, Khanty-Mansi National Region – the Ugra). Vestnik ekologii, lesovedeniya i landshaftovedeniya [Bulletin of ecology, forestery and landscape science], 8: 51–57. [in Russian] (Ñåäåëüíèêîâà Í.Â. Ëèøàéíèêè ïðîåêòèðóåìîãî ïðèðîäíîãî ïàðêà «Ìàíüèíñêèé» (Ïðèïîëÿðíûé Óðàë, Õàíòû-Ìàíñèéñêèé àâòîíîìíûé îêðóã Þãðà) // Âåñòíèê ýêîëîãèè, ëåñîâåäåíèÿ è ëàíäøàôòîâåäåíèÿ, 2008. ¹ 8. C. 51–57.)
144.	Sedelnikova N. V. 2010. Species diversity of lichens in the designed "Manyinsky" Natural park and the basin of the Malaya Sos'va river (Subpolar and North Urals, Khanty-Mansi autonomous okrug - Yugra). Vestnik ekologii, lesovedeniya i landshaftovedeniya [Bulletin of ecology, forestery and landscape science], 11: 3–36. [in Russian] (Ñåäåëüíèêîâà Í.Â. Âèäîâîå ðàçíîîáðàçèå ëèøàéíèêîâ ïðîåêòèðóåìîãî ïðèðîäíîãî ïàðêà «Ìàíüèíñêèé» è áàññåéíà ð. Ìàëàÿ Ñîñüâà (Ïðèïîëÿðíûé è Ñåâåðíûé Óðàë, Õàíòû-Ìàíñèéñêèé àâòîíîìíûé îêðóã Þãðà) // Âåñòíèê ýêîëîãèè, ëåñîâåäåíèÿ è ëàíäøàôòîâåäåíè, 2010. ¹ 10. C. 3–36.)
145.	Sedelnikova N. V., Taran G. S. 2000. The main characteristics of the lichenoflora of the Elizarovskiy zakaznik (lower Ob River). Krylovia, 2, 1: 46–53. [in Russian] (Ñåäåëüíèêîâà Í.Â., Òàðàí Ã.Ñ. Îñíîâíûå ÷åðòû ëèõåíîôëîðû Åëèçàðîâñêîãî çàêàçíèêà // Krylovia, 2000. Ò. 2. ¹ 1. Ñ. 46–53.)
146.	Shepeleva L. F., Shepelev A. I., Samoylenko Z. A., Volegova E. A., Mazitov R. G., Luk"yanenko D. N., Zvyagina E. A., Matkovskaya Yu. N. 2013. Pochvy i rastitel'nost' doliny r. Bol'shoy Salym (Ob'-Irtyshskoe mezhdurech'e) [Soils and vegetation of Bolshoy Salym river basin]. Surgut, ITs SurGU, 160 pp. [in Russian] (Øåïåëåâà Ë.Ô., Øåïåëåâ À.È., Ñàìîéëåíêî Ç.À., Âîëåãîâà Å.À., Ìàçèòîâ Ð.Ã., Ëóêúÿíåíêî Ä.Í., Çâÿãèíà Å.À., Ìàòêîâñêàÿ Þ.Í. Ïî÷âû è ðàñòèòåëüíîñòü äîëèíû ð. Áîëüøîé Ñàëûì (Îáü-Èðòûøñêîå ìåæäóðå÷üå). Ñóðãóò: ÈÖ ÑóðÃÓ, 2013. 160 ñ.)
147.	Shiryaev A. G. 2002. Clavarioid basidiomycetes of the "Sibirskie Uvaly" natural park. In: Ekologicheskie issledovaniya vostochnoy chasti Sibirskikh Uvalov: sb. nauch. tr. Zapoved. – prirod. Parka «Sibirskie Uvaly» [Ecological studies of eastern part of the Sibirskie Uvaly Nature Park: collection of research papers]: 69–79. [in Russian] (Øèðÿåâ À.Ã. Êëàâàðèîèäíûå áàçèäèîìèöåòû (Clavariaceae s.l.) çàïîâåäíî-ïðèðîäíîãî ïàðêà «Ñèáèðñêèå Óâàëû» // Ýêîëîãè÷åñêèå èññëåäîâàíèÿ âîñòî÷íîé ÷àñòè Ñèáèðñêèõ Óâàëîâ: ñá. íàó÷. òð. Çàïîâåä. – ïðèðîä. Ïàðêà «Ñèáèðñêèå Óâàëû», 2002. ¹ 1. Ñ. 69–79.)
148.	Shiryaev A. G. 2009. Izmeneniya mikobioty Uralo-Sibirskogo regiona v usloviyakh global'nogo potepleniya i antropogennogo vozdeystviya [Changes in mycobiota of the Ural-and-Siberian region under global warming and human impact] Vestnik ekologii, lesovedeniya i landshaftovedeniya [Bulletin of ecology, forestery and landscape science], 9: 37–47. [in Russian] (Øèðÿåâ À.Ã. Èçìåíåíèÿ ìèêîáèîòû Óðàëî-Ñèáèðñêîãî ðåãèîíà â óñëîâèÿõ ãëîáàëüíîãî ïîòåïëåíèÿ è àíòðîïîãåííîãî âîçäåéñòâèÿ // Âåñòíèê ýêîëîãèè, ëåñîâåäåíèÿ è ëàíäøàôòîâåäåíèÿ. 2009. Ò. 9. Ñ. 37–47.)
149.	Shiryaev A. G. 2014. Prostranstvennaya differentsiatsiya bioty klavariodinykh gribov Rossii: ekologo-geograficheskiy aspekt. Aftoref. ... dokt. biol. nauk [Spatial differentiation of clavarioid fungi biota in Russia: ecological and geographical aspects: PhD thesis]. Moskva, 47 pp. [in Russian] (Øèðÿåâ À.Ã. Ïðîñòðàíñòâåííàÿ äèôôåðåíöèàöèÿ áèîòû êëàâàðèîäèíûõ ãðèáîâ Ðîññèè: ýêîëîãî-ãåîãðàôè÷åñêèé àñïåêò. Àôòîðåô. ... äîêò. áèîë. íàóê. Ìîñêâà, 2014. 47 ñ.)
150.	Shiryaev A.G., Kotiranta H., Mukhin V.A., Stavishenko I.V., Ushakova N.V. Aphyllophoroid fungi of Sverdlovsk region, Russia. In: Biodiversity, Distribution, Eco logy and The IUCN Threat Categories. Ekate rin burg: Goshchitskiy Publisher, 2009. 304 p. (Øèðÿåâ, À.Ã. Êîòèðàíòà Õ., Ìóõèí Â.À., Ñòàâèøåíêî È.Â., Óøàêîâà Í.Â. Àôèëëîôîðîèäíûå ãðèáû Ñâåðäëîâñêîé îáëàñòè: Áèîðàçíîîáðàçèå, ðàñïðîñòðàíåíèå, ýêîëîãèÿ è IUCN êàòåãîðèè. Åêàòåðèíáóðã: Ãîùèíñêèé, 2010. 304 ñ.)
151.	Shiryaev A.G., Mukhin V.A., Kotiranta H., Stavishenko I.V., Arefyev S.P., Safonov M.A., Kosolapov D.A. 2012. Biodiversity of aphyllophoroid fungi of Ural. In: Biodiversity of the vegetation of Ural and adjacent areas: materials of the all-Russian conference, Egaterinburg: 311–313 (Øèðÿåâ À.Ã., Ìóõèí Â.À., Êîòèðàíòà Õ., Ñòàâèøåíêî È.Â., Àðåôüåâ Ñ.Ï., Ñàôîíîâ Ì.À., Êîñîëàïîâ Ä.À., 2012. Áèîðàçíîîáðàçèå àôèëëîôîðîâûõ ãðèáîâ Óðàëà // Áèîëîãè÷åñêîå ðàçíîîáðàçèå ðàñòèòåëüíîãî ìèðà Óðàëà è ñîïðåäåëüíûõ òåððèòîðèé: ìàòåðèàëû âñåðîññèéñêîé êîíôåðåíöèè ñ ìåæäóíàðîäíûì Óó÷àñòèåì (Åêàòåðèíáóðã 28 Ìàÿ–1èþíÿ 2012 ã.). Ãîùèöêèé, Åêàòåðèíáóðã, pp. 311–313.)
152.	Shishkonakova E.A.,  Abramova L.I., Avetov N.A.,  Tolpysheva T.Yu.,  Shvedchikova N.K. 2013. Bogs of the former Ai-Nadymtiylor lake bottom (Nature Park Numto, HMAO-YUGRA. (Áîëîòà êîòëîâèíû Àé-Íàäûìòûéëîð (ïðèðîäíûé ïàðê Íóìòî, Õàíòû-Ìàíñèéñêèé àâòîíîìíûé îêðóã-Þãðà. Áþëë. ÌÎÈÏ, îòä. Áèîë. 118 (2): 48-56.)
153.	Shishkonakova E.A., Avetov N.A., Berezina N.A. 2016.  (Øèøêîíàêîâà, Å.À., Àâåòîâ, Í.À., Áåðåçèíà, Í.À., Òîëïûøåâà, Ò.Þ., Øâåä÷èêîâà, Í.Ê., 2016. Regressive processes in the peatlands of the Southern part of Numto Natural Park (Ïðîÿâëåíèå ðåãðåññèâíûõ ïðîöåññîâ íà áîëîòàõ þæíîé ÷àñòè ïðèðîäíîãî ïàðêà  «Íóìòî» (Õàíòû-Ìàíñèéñêèé àâòîíîìíûé îêðóã-Þãðà). Áþëë. Ìîñêîâ. îá-âà èñïûòàòåëåé ïðèðîäû, îòäåë áèîë. 3, 39–50.)
154.	Shishkonakova E.A., Avetov N.A., Tolpysheva T.Yu., Tarlinskaya A.A. 2019. Plant indication of thermokarst formations in peatlands in the southern part of Numto park (Western Siberia) (Øèøêîíàêîâà, Å.À., Àâåòîâ, Í.À., Òîëïûøåâà, Ò.Þ., Òàðëèíñêàÿ, À.À., 2019. Ðàñòèòåëüíàÿ èíäèêàöèÿ òåðìîêàðñòîâûõ îáðàçîâàíèé áóãðèñòûõ áîëîò â þæíîé ÷àñòè ïàðêà Íóìòî (Çàïàäíàÿ Ñèáèðü). Ñîöèàëüíî-ýêîëîãè÷åñêèå òåõíîëîãèè 1, 27–57.)
155.	Shishkonatova E.A., Tolpysheva T.Yu. 2018, The development of lichens in reclaimed oil sludge barns (Khanty-Mansi Autonomous Okrug-Yugra) (Øèøêîíàòîâà Å.À., Òîëïûøåâà Ò.Þ. Ðàçâèòèå ëèøàéíèêîâ íà ðåêóëüòèâèðóåìûõ íåôòåøëàìîâûõ àìáàðàõ (ÕÌÀÎ-Þãðà) // Ïðîáëåìû ëåñíîé ôèòîïàòîëîãèè. Ìàòåðèàëû Õ Ìåæäóíàðîäíîé êîíôåðåíöèè. Ìîñêâà-Ïåòðîçàâîäñê, 15-19 îêòÿáðÿ 2018. 2018. C. 231–234)
156.	Stavishenko I. V. 1995. Okhrannyy status redkikh vidov ksilotrofnykh bazidiomitsetov srednetaezhnogo Priob'ya [Protection status of rare species of lignicolous fungi of the middle taiga zone of the Middle Ob basin]. In: Mekhanizmy podderzhaniya biologicheskogo raznoobraziya: materialy konf. [Mechanisms of biological diversity protection: conference materials] Vorobeychik E.L. (Ed.) Ekaterinburg: 140–142. [in Russian] (Ñòàâèøåíêî È.Â. Îõðàííûé ñòàòóñ ðåäêèõ âèäîâ êñèëîòðîôíûõ áàçèäèîìèöåòîâ ñðåäíåòàåæíîãî Ïðèîáüÿ // Ìåõàíèçìû ïîääåðæàíèÿ áèîëîãè÷åñêîãî ðàçíîîáðàçèÿ: ìàòåðèàëû êîíô. / ïîä ðåä. Âîðîáåé÷èêà Å.Ë. Åêàòåðèíáóðã, 1995. Ñ. 140–142.)
157.	Stavishenko I. V. 1996a. Monitoring vidovogo raznoobraziya soobshchestva ksilotrofnykh gribov zapovednika «Yuganskiy» [Species diversity monitoring of the communities of lignicolous fungi in Nature Reserve «Yuganskiy»]. In: Problemy obshchey i prikladnoy ekologii: materialy molodezh. konf. [Problems of general and applied ecology: materials of youth conference] Vorobeychik E.D. et al. (Eds.). Ekaterinburg, Izd-vo RAN: 241–249. [in Russian] (Ñòàâèøåíêî È.Â. Ìîíèòîðèíã âèäîâîãî ðàçíîîáðàçèÿ ñîîáùåñòâà êñèëîòðîôíûõ ãðèáîâ çàïîâåäíèêà «Þãàíñêèé» // Ïðîáëåìû îáùåé è ïðèêëàäíîé ýêîëîãèè: ìàòåðèàëû ìîëîäåæ. êîíô. / ïîä ðåä. Âîðîáåé÷èêà Å.Ä. è äð. Åêàòåðèíáóðã: Èçä-âî ÐÀÍ, 1996. Ñ. 241–249.)
158.	Stavishenko I. V. 1996b. Trutovye griby zapovednika «Yuganskiy» [Aphyllophoroid fungi of the Yuganskiy nature reserve]. Ekosistemy Srednego Priob'ya [Ecosystems of the Middle Ob basin], 1: 98-103. [in Russian] (Ñòàâèøåíêî È.Â. Òðóòîâûå ãðèáû çàïîâåäíèêà «Þãàíñêèé» // Ýêîñèñòåìû Ñðåäíåãî Ïðèîáüÿ, 1996. Ò. 1. Ñ. 98–103.)
159.	Stavishenko I. V. 1997. Kriterii vydeleniya redkikh vidov ksilotrofnykh makromitsetov srednetaezhnogo Priob'ya [Criteria of protection of rare species of lignicolous macromycetes in middle taiga zone of Priobye]. In: Problemy regional'noy Krasnoy knigi [Problems of regional Red book]. Esyunin S.L. et al. (Eds.). Perm': 34–36. [in Russian] (Ñòàâèøåíêî È.Â. Êðèòåðèè âûäåëåíèÿ ðåäêèõ âèäîâ êñèëîòðîôíûõ ìàêðîìèöåòîâ ñðåäíåòàåæíîãî Ïðèîáüÿ // Ïðîáëåìû ðåãèîíàëüíîé Êðàñíîé êíèãè / ïîä ðåä. Åñþíèíà Ñ.Ë. è äð. Ïåðìü, 1997. Ñ. 34–36.)
160.	Stavishenko I. V. 1998. Ksilotrofnye makromitsety srednetaezhnogo Priob'ya: Avtoref. dis. … kand. biol. nauk. [Xylotrophic macromycetes of middle taiga zone of the Ob river basin: CSc thesis] Ekaterinburg, 23 pp. [in Russian] (Ñòàâèøåíêî È.Â. Êñèëîòðîôíûå ìàêðîìèöåòû ñðåäíåòàåæíîãî Ïðèîáüÿ: Àâòîðåô. äèñ. … êàíä. áèîë. íàóê. Åêàòåðèíáóðã, 1998. 23 ñ.)
161.	Stavishenko I. V. 2000. Xylotrophous macromycetes of Yugan strict Nature Reserve. Mycology and phytopathology, 34, 1: 23–29. [in Russian] (Ñòàâèøåíêî È.Â. Êñèëîòðîôíûå ìàêðîìèöåòû Þãàíñêîãî çàïîâåäíèêà // Ìèêîëîãèÿ è ôèòîïàòîëîãèÿ, 2000. Ò. 34. ¹ 1. Ñ. 23–29.)
162.	Stavishenko I. V. 2002. Transformatsiya lesnykh soobshchestv ksilotrofnykh gribov pod vozdeystviem NGD [Transformation of xylotrophic fungal communities in forests under oil and gas extraction impact]. In: Degradatsiya i demutatsiya lesnykh ekosistem v usloviyakh neftegazodobychi [Degradation and demutation of forest ecosystems under impact of oil an gas extraction]. Zalesov S.V. et al. (Eds.). Ekaterinburg, 278–338. [in Russian] (Ñòàâèøåíêî È.Â. Òðàíñôîðìàöèÿ ëåñíûõ ñîîáùåñòâ êñèëîòðîôíûõ ãðèáîâ ïîä âîçäåéñòâèåì ÍÃÄ // Äåãðàäàöèÿ è äåìóòàöèÿ ëåñíûõ ýêîñèñòåì â óñëîâèÿõ íåôòåãàçîäîáû÷è / ïîä ðåä. Ñ.Â. Çàëåñîâà è äð. Åêàòåðèíáóðã, 2002. Ñ. 278–338.)
163.	Stavishenko I. V. 2003a. Ksilotrofnye makromitsety yuzhnoy chasti territorii Zapovedno-prirodnogo parka «Sibirskie Uvaly» [Xylotrophic macromycetes of south part of Nature Park «Sibirskie Uvaly»]. In: [Ecological studies of eastern part of Nature Park «Sibirskie Uvaly»: collection of scientific papers], 26–35. [in Russian] (Ñòàâèøåíêî È.Â. Êñèëîòðîôíûå ìàêðîìèöåòû þæíîé ÷àñòè òåððèòîðèè Çàïîâåäíî-ïðèðîäíîãî ïàðêà «Ñèáèðñêèå Óâàëû» // Ýêîëîãè÷åñêèå èññëåäîâàíèÿ âîñòî÷íîé ÷àñòè Ñèáèðñêèõ Óâàëîâ: ñá. íàó÷. òð. Çàïîâåä. ïðèðîä. ïàðêà «Ñèáèðñêèå Óâàëû», 2003. Ñ. 26–35.)
164.	Stavishenko I. V. 2003b. Mikologicheskie issledovaniya v lesnykh ekosistemakh osobo okhranyaemykh prirodnykh territoriy Zapadnoy Sibiri [Mycological research in forest ecosystems of protected nature areas of West Siberia]. In: Rol' osobo okhranyaemykh territoriy v ekonomike, ekologii i politike Sibirskogo regiona: sb. materialov mezhregion. nauch.-prakt. konf., 14–15 okt. 2003 g [Role of nature protected areas in economy, ecologyand politics of Siberian region: collection of materials of internationas scientific-practical conference, 14–15 October 2003]. Merkushina T.P. (Ed.). Khanty-Mansiysk, 159–160. [in Russian] (Ñòàâèøåíêî È.Â. Ìèêîëîãè÷åñêèå èññëåäîâàíèÿ â ëåñíûõ ýêîñèñòåìàõ îñîáî îõðàíÿåìûõ ïðèðîäíûõ òåððèòîðèé Çàïàäíîé Ñèáèðè // Ðîëü îñîáî îõðàíÿåìûõ òåððèòîðèé â ýêîíîìèêå, ýêîëîãèè è ïîëèòèêå Ñèáèðñêîãî ðåãèîíà: ñá. ìàòåðèàëîâ ìåæðåãèîí. íàó÷.-ïðàêò. êîíô., 14–15 îêò. 2003 ã. / ïîä ðåä. Ìåðêóøèíîé Ò.Ï. Õàíòû-Ìàíñèéñê, 2003. Ñ. 159–160.)
165.	Stavishenko I. V. 2003c. Redkie vidy ksilotrofnykh gribov zapovedno-prirodnogo parka «Sibirskie Uvaly» [Rare species of lignicolous fungi of Sibirskiye Uvaly nature park]. In: Botanicheskie issledovaniya v aziatskoy Rossii: materialy XI s"ezda Rus. Botan. o-va (18–22 avgusta 2003 g., Novosibirsk – Barnaul) [Botanical research in Asian Russia: materials of XI workshop of Russian botanical society (18–22 August 2003, Novosibirsk – Barnaul]. Gel'tman D.V. et al. (Eds.). Barnaul, AzBuka, 65–66. [in Russian] (Ñòàâèøåíêî È.Â. Ðåäêèå âèäû êñèëîòðîôíûõ ãðèáîâ çàïîâåäíî-ïðèðîäíîãî ïàðêà «Ñèáèðñêèå Óâàëû» // Áîòàíè÷åñêèå èññëåäîâàíèÿ â àçèàòñêîé Ðîññèè: ìàòåðèàëû XI ñúåçäà Ðóñ. Áîòàí. î-âà (18–22 àâãóñòà 2003 ã., Íîâîñèáèðñê – Áàðíàóë) / ïîä ðåä. Ãåëüòìàíà Ä.Â. è äð. Áàðíàóë: ÀçÁóêà, 2003. Ò. 1. Ñ. 65–66.)
166.	Stavishenko I. V. 2007. Redkie vidy ksilotrofnykh gribov zapovednika «Malaya Sos'va» [Rare species of lignicolous fungi of the Malaya Sos'va nature reserve]. In: Sostoyanie i perspektivy zapovednogo dela v Ural'skom federal'nom okruge: materialy mezhregion. nauch.-praktich. konf., 11–13 okt. 2006 g [State and prospects of nature protection in Ural federal district: materials of inter-regional scientific-practical conference, 11–13 October, 2006]. Vasin A.M. (Ed.) Khanty-Mansiysk, Poligrafist, 209–211. [in Russian] (Ñòàâèøåíêî È.Â. Ðåäêèå âèäû êñèëîòðîôíûõ ãðèáîâ çàïîâåäíèêà «Ìàëàÿ Ñîñüâà» // Ñîñòîÿíèå è ïåðñïåêòèâû çàïîâåäíîãî äåëà â Óðàëüñêîì ôåäåðàëüíîì îêðóãå: ìàòåðèàëû ìåæðåãèîí. íàó÷.-ïðàêòè÷. êîíô., 11–13 îêò. 2006 ã. / ïîä ðåä. Âàñèíà À.Ì. Õàíòû-Ìàíñèéñê: Ïîëèãðàôèñò, 2007. Ñ. 209–211.)
167.	Stavishenko I. V. 2007a. Aprobatsiya metodov mikologicheskogo monitoringa v lesnykh ekosistemakh prirodnogo parka «Kondinskie ozera» [Testing methods of mycological monitoring in forest ecosystems of the Konda Lakes nature park]. In: Sostoyanie i perspektivy zapovednogo dela v Ural'skom federal'nom okruge: materialy mezhregion. nauch.-praktich. konf., 11–13 okt. 2006 g [State and prospects of nature protection in Ural federal district: materials of inter-regional scientific-practical conference, 11–13 October, 2006]. Vasin A.M. (Ed.). Khanty-Mansiysk, Poligrafist: 204–208. [in Russian] (Ñòàâèøåíêî È.Â. Àïðîáàöèÿ ìåòîäîâ ìèêîëîãè÷åñêîãî ìîíèòîðèíãà â ëåñíûõ ýêîñèñòåìàõ ïðèðîäíîãî ïàðêà «Êîíäèíñêèå îçåðà» // Ñîñòîÿíèå è ïåðñïåêòèâû çàïîâåäíîãî äåëà â Óðàëüñêîì ôåäåðàëüíîì îêðóãå: ìàòåðèàëû ìåæðåãèîí. íàó÷.-ïðàêòè÷. êîíô., 11–13 îêò. 2006 ã. / ïîä ðåä. Âàñèíà À.Ì. Õàíòû-Ìàíñèéñê: Ïîëèãðàôèñò, 2007. Ñ. 204–208.)
168.	Stavishenko I. V. 2007b. Aphyllophoroid fungi of the natural park "Kondinskyie lakes" (West Siberia). Mycology and phytopathology, 41, 2: 152–163. [in Russian] (Ñòàâèøåíêî È.Â. Àôèëëîôîðîèäíûå ãðèáû ïðèðîäíîãî ïàðêà “Êîíäèíñêèå îçåðà” (Çàï. Ñèáèðü) // Ìèêîëîãèÿ è ôèòîïàòîëîãèÿ, 2007. Ò. 41. ¹ 2. Ñ. 152–163.)
169.	Stavishenko I. V. 2007c. Materialy k vidovomu raznoobraziyu afilloforoidnykh gribov zapovednika «Malaya Sos'va» [Additions to species diversity of Aphyllophoroid fungi in the Malaya Sos'va nature reserve]. Biologicheskie resursy i prirodopol'zovanie [Biological resources and nature management] 10: 116–127. [in Russian] (Ñòàâèøåíêî È.Â. Ìàòåðèàëû ê âèäîâîìó ðàçíîîáðàçèþ àôèëëîôîðîèäíûõ ãðèáîâ çàïîâåäíèêà “Ìàëàÿ Ñîñüâà” // Áèîëîãè÷åñêèå ðåñóðñû è ïðèðîäîïîëüçîâàíèå, 2007. Ò. 10. Ñ. 116–127.)
170.	Stavishenko I. V. 2007d. Redkie vidy ksilotrofnykh gribov zapovednika «Malaya Sos'va» [Rare species of lignicolous fungi of the Malaya Sos'va nature reserve]. In: Sostoyanie i perspektivy zapovednogo dela v Ural'skom federal'nom okruge: materialy mezhregion. nauch.-praktich. konf., 11–13 okt. 2006 g [State and prospects of nature protection in Ural federal district: materials of inter-regional scientific-practical conference, 11–13 October, 2006]. Vasin A.M. (Ed.) Khanty-Mansiysk, Poligrafist, 209–211. [in Russian] (Ñòàâèøåíêî È.Â. Ðåäêèå âèäû êñèëîòðîôíûõ ãðèáîâ çàïîâåäíèêà «Ìàëàÿ Ñîñüâà» // Ñîñòîÿíèå è ïåðñïåêòèâû çàïîâåäíîãî äåëà â Óðàëüñêîì ôåäåðàëüíîì îêðóãå: ìàòåðèàëû ìåæðåãèîí. íàó÷.-ïðàêòè÷. êîíô., 11–13 îêò. 2006 ã. / ïîä ðåä. Âàñèíà À.Ì. Õàíòû-Ìàíñèéñê: Ïîëèãðàôèñò, 2007. Ñ. 209–211.)
171.	Stavishenko I. V. 2007e. Ksilotrofnye griby, razvivayushchiesya na drevesine Pinus sibirica v lesakh okhranyaemykh territoriy srednetaezhnoy podzony Zapadnoy Sibiri [Xylotrophic fungi developing on Pinus sibirica in forests of protected natural areas in the middle taiga zone of West Siberia]. In: Kedrovye lesa v Khanty-Mansiyskom avtonomnom okrugå – Yugre: sostoyanie, problemy, povyshenie ikh produktivnosti: materialy I nauch.-praktich. konf., g. Khanty-Mansiysk, 7–9 iyunya 2007 g [Siberian pine forests in Khanty-Mansi autonomous okrug-Yugra:current state, problems and raising their yields: materials of the first scientific-practical conference, Khanty-Mansiysk, 7–9 June 2007]. Zalesov S.V. (Ed.) Khanty-Mansiysk, Izdat. dom «Yugorskiy»: 17–19. [in Russian] (Ñòàâèøåíêî È.Â. Êñèëîòðîôíûå ãðèáû, ðàçâèâàþùèåñÿ íà äðåâåñèíå Pinus sibirica â ëåñàõ îõðàíÿåìûõ òåððèòîðèé ñðåäíåòàåæíîé ïîäçîíû Çàïàäíîé Ñèáèðè // Êåäðîâûå ëåñà â Õàíòû-Ìàíñèéñêîì àâòîíîìíîì îêðóãå – Þãðå: ñîñòîÿíèå, ïðîáëåìû, ïîâûøåíèå èõ ïðîäóêòèâíîñòè: ìàòåðèàëû I íàó÷.-ïðàêòè÷. êîíô., ã. Õàíòû-Ìàíñèéñê, 7–9 èþíÿ 2007 ã. / ïîä ðåä. Çàëåñîâà Ñ.Â. Õàíòû-Ìàíñèéñê: Èçäàò. äîì «Þãîðñêèé», 2007. Ñ. 17–19.)
172.	Stavishenko I. V. 2008. O sokhranenii vidovogo raznoobraziya mikobioty prirodnogo parka «Samarovskiy chugas» [About the protection of species diversity of fungi in the Samarovskiy Chugas Nature Park]. In: Prirodnyy park «Samarovskiy chugas»: itogi i perspektivy issledovaniy: Sb. nauch. tr. Vyp. 1. [Nature Park «Samarovskiy chugas»: results and perspectives of development: collection of scientific materials, 1st issue] Ekaterinburg: PP «Samarovskiy chugas», Ural. gos. lesotekhn. un-t: 93–101. [in Russian] (Ñòàâèøåíêî È.Â. Î ñîõðàíåíèè âèäîâîãî ðàçíîîáðàçèÿ ìèêîáèîòû ïðèðîäíîãî ïàðêà «Ñàìàðîâñêèé ÷óãàñ» // Ïðèðîäíûé ïàðê «Ñàìàðîâñêèé ÷óãàñ»: èòîãè è ïåðñïåêòèâû èññëåäîâàíèé: Ñá. íàó÷. òð. Âûï. 1. Åêàòåðèíáóðã: ÏÏ «Ñàìàðîâñêèé ÷óãàñ», Óðàë. ãîñ. ëåñîòåõí. óí-ò, 2008. Ñ. 93–101.) 
173.	Stavishenko I. V. 2008a. Vidovoe raznoobrazie derevorazrushayushchikh bazidial'nykh gribov lesov urochishcha «Shapshinskoe» [Species diversity of lignicolous basidiomycetes in forests of urochishcha «Shapshinskoe»]. Biologicheskie resursy i prirodopol'zovanie [Biological resources and nature management], 11: 101–116. [in Russian] (Ñòàâèøåíêî È.Â. Âèäîâîå ðàçíîîáðàçèå äåðåâîðàçðóøàþùèõ áàçèäèàëüíûõ ãðèáîâ ëåñîâ óðî÷èùà “Øàïøèíñêîå” // Áèîëîãè÷åñêèå ðåñóðñû è ïðèðîäîïîëüçîâàíèå, 2008. Ò. 11. Ñ. 101–116.)
174.	Stavishenko I. V. 2008b. Monitoring of wood-rotting fungi community of the Natural Park "Kondinskie Ozyera" (the Konda Lakes). Contemporary problems of ecology, 15, 4: 645–654. [in Russian] (Ñòàâèøåíêî È.Â. Ìîíèòîðèíã ñîîáùåñòâ äåðåâîðàçðóøàþùèõ ãðèáîâ ïðèðîäíîãî ïàðêà «Êîíäèíñêèå îçåðà» // Ñèá. Ýêîë. Æóðí, 2008. Ò. 15. ¹ 4. Ñ. 645–654.)
175.	Stavishenko I. V. 2009. Redkie vidy afilloforoidnykh gribov okhranyaemykh territoriy Ural'skogo federal'nogo okruga [Rare species of protected Aphyllophoroid fungi in Ural Federal Okrug]. In: Chelovek i Sever: antropologiya, arkheologiya, ekologiya?: materialy Vseros. konf. (Tyumen', 24–26 marta 2009 g.) [Man and the North: anthropology, archaeology and ecology: materials of all-Russia conference (Tyumen, 24–26 March 2009)]: 285–288. [in Russian] (Ñòàâèøåíêî È.Â. Ðåäêèå âèäû àôèëëîôîðîèäíûõ ãðèáîâ îõðàíÿåìûõ òåððèòîðèé Óðàëüñêîãî ôåäåðàëüíîãî îêðóãà // ×åëîâåê è Ñåâåð: àíòðîïîëîãèÿ, àðõåîëîãèÿ, ýêîëîãèÿ?: ìàòåðèàëû Âñåðîñ. êîíô. (Òþìåíü, 24–26 ìàðòà 2009 ã.), 2009. Ñ. 285–288.)
176.	Stavishenko I. V. 2011. Rekomendatsii dlya vklyucheniya redkikh vidov afilloforoidnykh gribov KhMAO – Yugry v regional'nuyu Krasnuyu knigu [Recommendations for protection of rare species of Aphyllophoroid fungi in the Red List of Khanty-Mansi autonomous okrug]. In: Osobennosti rekreatsionnogo ispol'zovaniya osobo okhranyaemykh prirodnykh territoriy: Mat. nauch.-prakt. konf.: sb. nauch. statey [Recreational management of Nature Protected areas: collection of materials of scientific-practical conference]. Khanty-Mansiysk: OOO «Dominus»: 185–208. [in Russian] (Ñòàâèøåíêî È.Â. Ðåêîìåíäàöèè äëÿ âêëþ÷åíèÿ ðåäêèõ âèäîâ àôèëëîôîðîèäíûõ ãðèáîâ ÕÌÀÎ – Þãðû â ðåãèîíàëüíóþ Êðàñíóþ êíèãó // Îñîáåííîñòè ðåêðåàöèîííîãî èñïîëüçîâàíèÿ îñîáî îõðàíÿåìûõ ïðèðîäíûõ òåððèòîðèé: Ìàò. íàó÷.-ïðàêò. êîíô.: ñá. íàó÷. ñòàòåé. Õàíòû-Ìàíñèéñê: ÎÎÎ «Äîìèíóñ», 2011. Ñ. 185–208.) 
177.	Stavishenko I. V. 2011a. Aphyllophoraceous fungi of the Nature Reserve «Malaya Sosva» (Western Siberia). Mycology and phytopathology, 45, 2: 147–157. [in Russian] (Ñòàâèøåíêî È.Â. Àôèëëîôîðîâûå ãðèáû çàïîâåäíèêà «Ìàëàÿ Ñîñüâà» (Çàïàäíàÿ Ñèáèðü) // Ìèêîëîãèÿ è ôèòîïàòîëîãèÿ, 2011. Ò. 45. Âûï. 2. Ñ. 147–157.)
178.	Stavishenko I. V. 2011c. Osnovnye zakonomernosti preobrazovaniya soobshchestv ksilotrofnykh gribov pod vozdeystviem antropogennykh i prirodno – klimaticheskikh faktorov [The main features of transformation of xylotrophic fungal communities under the impact of anthropogenic and natural factors]. In: Mikologiya Segodnya [Mycology today], 2. D'yakov Yu.T., Sergeev A.Yu. (Eds.). M., Natsional'naya akademiya mikologii: 89–108. [in Russian] (Ñòàâèøåíêî È.Â. Îñíîâíûå çàêîíîìåðíîñòè ïðåîáðàçîâàíèÿ ñîîáùåñòâ êñèëîòðîôíûõ ãðèáîâ ïîä âîçäåéñòâèåì àíòðîïîãåííûõ è ïðèðîäíî – êëèìàòè÷åñêèõ ôàêòîðîâ // Ìèêîëîãèÿ Ñåãîäíÿ. Òîì. 2 / Äüÿêîâ Þ.Ò., Ñåðãååâ À.Þ. (ðåä.). Ì.: Íàöèîíàëüíàÿ àêàäåìèÿ ìèêîëîãèè, 2011. Ñ. 89–108.)
179.	Stavishenko I. V. 2016. Xylotrophic basidiomycetes of Ob-Irtysh left bank area. Bulletin of Udmirt University: biology and earth sciences, 26, 1: 71–78. [in Russian] (Ñòàâèøåíêî È.Â. Êñèëîòðîôíûå áàçèäèîìèöåòû Îáü-Èðòûøñêîãî ëåâîáåðåæüÿ // Âåñòíèê Óäìóðòñêîãî óíèâåðñèòåòà. Ñåðèÿ «Áèîëîãèÿ. Íàóêè î Çåìëå», 2016. Ò. 26. ¹ 1. Ñ. 71–78.)
180.	Stavishenko I. V., Mukhin, V. A. 2002. Ksilotrofnye makromitsety Yuganskogo zapovednika [Xylotrophic macromycetes of the Yuganskiy nature reserve]. Ekaterinburg, Izd-vo «Ekaterinburg», 175 pp. [in Russian] (Ñòàâèøåíêî È.Â., Ìóõèí Â.À. Êñèëîòðîôíûå ìàêðîìèöåòû Þãàíñêîãî çàïîâåäíèêà. Åêàòåðèíáóðã: Èçä-âî «Åêàòåðèíáóðã», 2002. 175 ñ.)
181.	Stavishenko I. V., Zalesov, S. V. 2002. Sostoyanie soobshchestv derevorazrushayushchikh gribov v rayone neftegazodobychi [The community of lignicolous fungi under impact of oil and gas extraction industry]. Russian Journal of Ecology, 3: 172–184. [in Russian] (Ñòàâèøåíêî È.Â., Çàëåñîâ Ñ.Â. Ñîñòîÿíèå ñîîáùåñòâ äåðåâîðàçðóøàþùèõ ãðèáîâ â ðàéîíå íåôòåãàçîäîáû÷è // Ýêîëîãèÿ, 2002. Ò. 3. Ñ. 172–184.)
182.	Stavishenko I. V., Zalesov, S. V. 2008. Flora i fauna prirodnogo parka «Samarovskiy chugas»: Xylotrofnye bazidial'nye griby [Flora and fauna of the Samarovskiy Chugas nature park: xylotrophic basidiomycetes]. Ekaterinburg, Ural. gos. lesotekhn. un-t, 104 pp. [in Russian] (Ñòàâèøåíêî È.Â., Çàëåñîâ Ñ.Â. Ôëîðà è ôàóíà ïðèðîäíîãî ïàðêà «Ñàìàðîâñêèé ÷óãàñ»: Êñèëîòðîôíûå áàçèäèàëüíûå ãðèáû. Åêàòåðèíáóðã: Óðàë. ãîñ. ëåñîòåõí. óí-ò, 2008. 104 ñ.)
183.	Stavishenko I. V., Zalesov, S. V., Luganskiy, N. A., Kryazhevskikh, N. A., Morozov, A. E. 2002. Sostoyanie soobshchestv derevorazrushayushchikh gribov v rayone neftegazodobychi [Comunities of lignicolous fungi under impact of oil and gas extraction fields]. Russian journal of ecology, 3: 175–184. [in Russian] (Ñòàâèøåíêî È.Â., Çàëåñîâ Ñ.Â., Ëóãàíñêèé Í. À., Êðÿæåâñêèõ Í.À., Ìîðîçîâ À.Å. Ñîñòîÿíèå ñîîáùåñòâ äåðåâîðàçðóøàþùèõ ãðèáîâ â ðàéîíå íåôòåãàçîäîáû÷è // Ýêîëîãèÿ, 2002. ¹ 3. Ñ. 175–184.)
184.	Stavishenko I.V. 2002. First notify about species composition of wood-decaying fungi from the «Sibirskie Uvaly» Natural Park. In: Ecological studies of eastern part of Nature Park «Sibirskie Uvaly»: collection of scientific papers, 1: 80–92 (Ñòàâèøåíêî È.Â. Ïðåäâàðèòåëüíûå ñâåäåíèÿ î âèäîâîì ñîñòàâå êñèëîòðîôíûõ ìàêðîìèöåòîâ çàïîâåäíî-ïðèðîäíîãî ïàðêà «Ñèáèðñêèå Óâàëû» // Ýêîëîãè÷åñêèå èññëåäîâàíèÿ âîñòî÷íîé ÷àñòè Ñèáèðñêèõ Óâàëîâ: ñá. íàó÷. òð. Çàïîâåä. -ïðèðîä. ïàðêà «Ñèáèðñêèå Óâàëû». Íèæíåâàðòîâñê. 2002. (1). C. 80–92.)
185.	Stavishenko I.V. 2007. Rare Aphyllophoroid fungi from the Nature Park «Samarovskyi Chugas». In: XV Congress of European Mycologists, St. Peterburg, Russia, Sept. 16-21, 2007. (Ed. A. Kovalenko et al.). St.Peterburg: TREEART LLC. 2007. P. 16–21.
186.	Stavishenko, I. V. 2008c. Paraziticheskie i poluparaziticheskie bazidial'nye griby prirodnogo parka «Samarovskiy Chugas» [Parasitic and hemiparasitic species of basidiomycetes in the Samarovskiy Chugas Nature Park]. Forestry bulletin, 3, 6: 79–84. [in Russian] (Ñòàâèøåíêî È.Â. Ïàðàçèòè÷åñêèå è ïîëóïàðàçèòè÷åñêèå áàçèäèàëüíûå ãðèáû ïðèðîäíîãî ïàðêà «Ñàìàðîâñêèé ×óãàñ» // Âåñòí. Ìîñê. Ãîñ. Óí-òà ëåñà - Ëåñí. Âåñòí, 2008. Ò. 3. ¹ 60. Ñ. 79–84.)
187.	Svetasheva T. 2013. Some approaches to fungal conservation in Russia. Third international congress on fungal conservation. Programme and abstracts: 17–18.
188.	Taran G. S., Sedelnikova N. V., Pisarenko O. Yu., Golomolzin V. V. 2004. Flora i rastitel'nost' Elizarovskogo gosudarstvennogo zakaznika [Flora and vegetation of the Elizarovskiy nature reserve]. Novosibirsk, Nauka, 212 pp. [in Russian] (Òàðàí Ã.Ñ., Ñåäåëüíèêîâà Í.Â., Ïèñàðåíêî Î.Þ., Ãîëîìîëçèí Â.Â. Ôëîðà è ðàñòèòåëüíîñòü Åëèçàðîâñêîãî ãîñóäàðñòâåííîãî çàêàçíèêà. Íîâîñèáèðñê: Íàóêà, 2004. 212 ñ.)
189.	Tavshanzhi E. I. 2010. Izuchenie vidovogo raznoobraziya gribov Khanty-Mansiyskogo avtonomnogo okruga [The study of species diversity of fungi in Khanty-Mansi autonomous okrug]. In: Tret'ya Yugorskaya polevaya muzeynaya biennale: sbornik dokladov i soobshcheniy nauchno-prakticheskoy konferentsii «Rol' polevykh issledovaniy v sokhranenii istoricheskogo i kul'turnogo naslediya Yugry» [Role of field studies in protection of historical and cultural inheritance of Yugra / proceedings of the third field museum biennale of Yugra]. Ekaterinburg: Izdatel'stvo «Basko»: 182–188. [in Russian] (Òàâøàíæè Å.È. Èçó÷åíèå âèäîâîãî ðàçíîîáðàçèÿ ãðèáîâ Õàíòû-Ìàíñèéñêîãî àâòîíîìíîãî îêðóãà // Òðåòüÿ Þãîðñêàÿ ïîëåâàÿ ìóçåéíàÿ áèåííàëå: ñáîðíèê äîêëàäîâ è ñîîáùåíèé íàó÷íî-ïðàêòè÷åñêîé êîíôåðåíöèè «Ðîëü ïîëåâûõ èññëåäîâàíèé â ñîõðàíåíèè èñòîðè÷åñêîãî è êóëüòóðíîãî íàñëåäèÿ Þãðû». Åêàòåðèíáóðã: Èçäàòåëüñòâî «Áàñêî», 2010. Ñ. 182–188.)
190.	Tavshanzhi E. I. 2012. Izuchenie mikobioty Khanty-Mansiyskogo avtonomnogo okruga – Yugry: polevye issledovaniya 2010 goda [The study of mycobiota in Khanty-Mansi autonomous okrug-Yugra: field season 2010]. In: Chetvertaya Yugorskaya polevaya muzeynaya biennale: sbornik dokladov i soobshcheniy nauchno-prakticheskoy konferentsii «Rol' polevykh issledovaniy v sokhranenii istoricheskogo i kul'turnogo naslediya Yugry» [Role of field studies in protection of historical and cultural inheritance of Yugra / proceedings of the fourth field museum biennale of Yugra]. Khanty-Mansiysk, Print-Klass: 29–34. (Òàâøàíæè Å.È. Èçó÷åíèå ìèêîáèîòû Õàíòû-Ìàíñèéñêîãî àâòîíîìíîãî îêðóãà – Þãðû: ïîëåâûå èññëåäîâàíèÿ 2010 ãîäà // ×åòâåðòàÿ Þãîðñêàÿ ïîëåâàÿ ìóçåéíàÿ áèåííàëå: ñáîðíèê äîêëàäîâ è ñîîáùåíèé íàó÷íî-ïðàêòè÷åñêîé êîíôåðåíöèè «Ðîëü ïîëåâûõ èññëåäîâàíèé â ñîõðàíåíèè èñòîðè÷åñêîãî è êóëüòóðíîãî íàñëåäèÿ Þãðû». Õàíòû-Ìàíñèéñê: Ïðèíò-Êëàññ, 2012. Ñ. 29–34.)
191.	Tavshanzhi E. I. 2016. Interesnye nakhodki gribov v zapovednike «Malaya Sos'va» i ego okrestnostyakh [Interesting finds of fungi in the Malaya Sos'va nature reserve and vicinities]. In: Shestaya Yugorskaya polevaya muzeynaya biennale: sbornik dokladov i soobshcheniy nauchno-prakticheskoy konferentsii «Rol' polevykh issledovaniy v sokhranenii istoriko-kul'turnogo i prirodnogo naslediya Yugry» [Role of field studies in protection of historical and cultural inheritance of Yugra / proceedings of the sixth field museum biennale of Yugra]. Khanty-Mansiysk: OOO «E-PRINT»: 42–45. (Òàâøàíæè Å.È. Èíòåðåñíûå íàõîäêè ãðèáîâ â çàïîâåäíèêå «Ìàëàÿ Ñîñüâà» è åãî îêðåñòíîñòÿõ // Øåñòàÿ Þãîðñêàÿ ïîëåâàÿ ìóçåéíàÿ áèåííàëå: ñáîðíèê äîêëàäîâ è ñîîáùåíèé íàó÷íî-ïðàêòè÷åñêîé êîíôåðåíöèè «Ðîëü ïîëåâûõ èññëåäîâàíèé â ñîõðàíåíèè èñòîðèêî-êóëüòóðíîãî è ïðèðîäíîãî íàñëåäèÿ Þãðû». Õàíòû-Ìàíñèéñê: ÎÎÎ «Å-ÏÐÈÍÒ», 2016. Ñ. 42–45.)
192.	Tavshanzhi E. I. 2017. Mikologicheskaya kollektsiya Muzeya prirody i cheloveka [Mycological collection of the Museum of Nature and Man]. In: Biologicheskie kollektsii Yugry: sbor, fiksatsiya, khranenie, vvedenie v nauchnyy oborot. Materialy nauchno-metodicheskogo seminara, Khanty-Mansiysk, 27 marta 2015 g [Biological collections of Yugra: organization and scientific activity. Materials of workshop, Khanty-Mansiysk, 27 march 2015]. Belogay O.I., Skuchas Yu.V. (Eds.). Khanty-Mansiysk, Muzey prirody i cheloveka: 70–72. [in Russian] (Òàâøàíæè Å.È. Ìèêîëîãè÷åñêàÿ êîëëåêöèÿ Ìóçåÿ ïðèðîäû è ÷åëîâåêà // Áèîëîãè÷åñêèå êîëëåêöèè Þãðû: ñáîð, ôèêñàöèÿ, õðàíåíèå, ââåäåíèå â íàó÷íûé îáîðîò. Ìàòåðèàëû íàó÷íî-ìåòîäè÷åñêîãî ñåìèíàðà, Õàíòû-Ìàíñèéñê, 27 ìàðòà 2015 ã. / ïîä ðåä. Î.È. Áåëîãàé, Þ.Â. Ñêó÷àñ. Õàíòû-Ìàíñèéñê: Ìóçåé Ïðèðîäû è ×åëîâåêà, 2017. Ñ. 70–72.)
193.	Tavshanzhi E.I. 2002. Materials of the field work for studies of mycobiota in expeditions of the Museum of Nature and Man, 2011. In: Materials of VIII scientific-practical conference dedicated to the memory of A.A. Dunin-Gorkavich (Òàâøàíæè Å.È. Ìàòåðèàëû ïîëåâûõ èññëåäîâàíèé ìèêîáèîòû 2011 ãîäà â ýêñïåäèöèÿõ Ìóçåÿ Ïðèðîäû è ×åëîâåêà // Ìàòåðèàëû VIII Íàó÷íî-ïðàêòè÷åñêîé êîíôåðåíöèè, ïîñâÿùåííîé ïàìÿòè À.À. Äóíèíà-Ãîðêàâè÷à. Õàíòû-Ìàíñèéñê: Òèïîãðàôèÿ «Ïå÷àòíîå äåëî», 2012. 44 ñ.)
194.	Tolpysheva T. Yu. 2004. Influence of Cladonia stellaris lichen on the micromycetes of raised bogs of the Salymo-Yugan interfluve (Âëèÿíèå ëèøàéíèêà Cladonia stellaris íà ìèêðîìèöåòû îëèãîòðîôíûõ áîëîò Ñàëûìî-Þãàíñêîãî ìåæäóðå÷üÿ). 2-é ñúåçä ìèêîëîãîâ Ðîññèè. Òåçèñû äîêëàäîâ Ìîñêâà Íàöèîíàëüíàÿ àêàäàäåìèÿ Ìèêîëîãèè 540.
195.	Tolpysheva T.Yu. 1990. About an interesting lichenological find from the Middle Ob area (Òîëïûøåâà, Ò.Þ., 1990. Îá èíòåðåñíîé ëèõåíîëîãè÷åñêîé íàõîäêå èç Ñðåäíåãî Ïðèîáüÿ. Íîâîñòè ñèñòåìàòèêè íèçøèõ ðàñòåíèé 27, 113–116.)
196.	Tolpysheva T.Yu. 2004. Spatial distribution and biotic relationships of lichens in the raised bogs of the Middle Ob region (Òîëïûøåâà, Ò.Þ., 2004a. Ïðîñòðàíñòâåííîå ðàñïðåäåëåíèå è áèîòè÷åñêèå ñâÿçè ëèøàéíèêîâ íà îëèãîòðîôíûõ áîëîòàõ Ñðåäíåãî Ïðèîáüÿ, in: Áèîëîãèÿ, Ñèñòåìàòèêà è Ýêîëîãèÿ Ãðèáîâ â Ïðèðîäíûõ Ýêîñèñòåìàõ è Àãðîôèòîöåíîçàõ. Ìèíñê, pp. 231–234.)
197.	Tolpysheva T.Yu. 2004. The community structure of epiphytic lichens of raised bogs in the Middle Ob river (Òîëïûøåâà Ò.Þ. Ýëåìåíòû ñòðóêòóðû ñîîáùåñòâ ýïèôèòíûõ ëèøàéíèêîâ îëèãîòðîôíûõ áîëîò Ñðåäíåãî Ïðèîáüÿ (Çàïàäíàÿ Ñèáèðü) // Âåñòíèê Ìîñêîâñêîãî óíèâåðñèòåòà. Ñåð. 16, Áèîëîãèÿ. 2004. ¹ 4. C. 42–46.)
198.	Tolpysheva T.Yu. 2006. Cladonia as regulators of soil micromycetes in raised bogs of the West Siberian plain (Òîëïûøåâà, Ò.Þ., 2006. Êëàäîíèè êàê ðåãóëÿòîðû ïî÷âåííûõ ìèêðîìèöåòîâ íà îëèãîòðîôíûõ áîëîòàõ Çàïàäíî-Ñèáèðñêîé ðàâíèíû, in: Ãðèáû è Âîäîðîñëè â Áèîãåîöåíîçàõ - 2006. Ìàòåðèàë. Ìåæäóíàð. Êîíô., Ïîñâÿù. 75-Ëåòèþ Áèîë. ô-Òà ÌÃÓ Èì. Ì.Â. Ëîìîíîñîâà, Ì. 31 ßíâ.-3 Ôåâð. 2006. pp. 198–199.)
199.	Tolpysheva T.Yu. 2008. Effect of Cladonia stellaris lichen on micromycetes of oligotrophic bogs in the Salym-Yugansk interfluve (Òîëïûøåâà, Ò.Þ., 2008. Âëèÿíèå ëèøàéíèêà Cladonia stellaris íà ìèêðîìèöåòû îëèãîòðîôíûõ áîëîò Ñàëûìî-Þãàíñêîãî ìåæäóðå÷üÿ, in: 2-é Ñúåçä Ìèêîëîãîâ Ðîññèè. Òåç. Äîêë. Ì., p. 540.)
200.	Tolpysheva T.Yu.,  Shishkonakova E.A. 2020. Lichens species composition of sludge pits (Khanty-Mansiysk autonomous okrug- Yugra, West Siberia) (Ëèøàéíèêè ðåêóëüòèâèðóåìûõ íåôòåøëàìîâûõ àìáàðîâ (Õàíòû-Ìàíñèéñêèé àâòîíîìíûé îêðóã-Þãðà, Çàïàäíàÿ Ñèáèðü). Ðàñòèòåëüíûé ìèð Àçèàòñêîé Ðîññèè 1(37): 6-10.)
201.	Tolpysheva T.Yu., Shishkonakova E.A. 2017. Lichens in the structure of pine-shrub-sphagnum-Cladonia biogeocenoses of the north of the taiga zone of Western Siberia (Òîëïûøåâà, Ò.Þ., Øèøêîíàêîâà, Å.À., 2017. Ëèøàéíèêè â ñòðóêòóðå ñîñíîâî-êóñòàðíè÷êîâî-ñôàãíîâî-êëàäèíîâûõ áèîãåîöåíîçîâ ñåâåðà òàåæíîé çîíû Çàïàäíîé Ñèáèðè, in: Áèîðàçíîîáðàçèå: Ïðîáëåìû Èçó÷åíèÿ è Ñîõðàíåíèÿ. Ìàòåðèàëû Ìåæäóíàðîäíîé Íàó÷íîé Êîíôåðåíöèè, Ïîñâÿùåííîé 100-Ëåòèþ Êàôåäðû Áîòàíèêè Òâåðñêîãî Ãîñóäàðñòâåííîãî Óíèâåðñèòåòà, Òâåðü, 8-11 Íîÿáðÿ 2017 ã. pp. 399–402.)
202.	Tolpysheva T.Yu., Shishkonakova E.A. 2018. Lichens of the nature park Numto: brief guide (Òîëïûøåâà, Ò.Þ., Øèøêîíàêîâà, Å.À., 2018. Ëèøàéíèêè ïðèðîäíîãî ïàðêà «Íóìòî»: Êðàòêèé îïðåäåëèòåëü. «Àññîðòè», Åêàòåðèíáóðã.)
203.	Tolpysheva T.Yu., Shishkonakova E.A. 2019. Lichens species composition in the south part of the regional park Numto. Vegetation of Asian Russia, 1: 15–22 (Òîëïûøåâà Ò.Þ., Øèøêîíàêîâà Å.A. Ëèøàéíèêè þæíîé ÷àñòè ïàðêà «Íóìòî» (ÕÌÀÎ-Þãðà, Çàïàäíàÿ Ñèáèðü) // Ðàñòèòåëüíûé ìèð Àçèàòñêîé Ðîññèè. 2019. ¹ 1. C. 15–22.)
204.	Tolpysheva T.Yu., Shishkonakova E.A., Avetov N.A. 2015. Epigeous lichens of peatlands of the nature park Numto (Òîëïûøåâà, Ò.Þ., Øèøêîíàêîâà, Å.À., Àâåòîâ, Í.À., 2015. Ýïèãåéíûå ëèøàéíèêè áîëîò ïðèðîäíîãî ïàðêà «Íóìòî» (ÕÌÀÎ-Þãðà). Ñîâðåìåííàÿ ìèêîëîãèÿ 4, 358–360.)
205.	Trapeznikova S. N. 2002. First notify about macrolichens of the «Sibirskie Uvaly» Natural Park. In: Ekologicheskie issledovaniya vostochnoy chasti Sibirskikh Uvalov: sb. nauch. tr. [Ecological studies of eastern part of Nature Park «Sibirskie Uvaly»: collection of scientific papers], 1: 60–69. [in Russian] (Òðàïåçíèêîâà Ñ.Í. Ïåðâûå ñâåäåíèÿ î ìàêðîëèøàéíèêàõ Çàïîâåäíî-Ïðèðîäíîãî ïàðêà «Ñèáèðñêèå Óâàëû» // Ýêîëîãè÷åñêèå èññëåäîâàíèÿ âîñòî÷íîé ÷àñòè Ñèáèðñêèõ Óâàëîâ: ñá. íàó÷. òð. Çàïîâåä.- ïðèðîä. Ïàðêà «Ñèáèðñêèå Óâàëû». Íèæíåâàðòîâñê: Èçä-âî «Ïðèîáüå». 2002. Ò. 1. Ñ. 60–69.)
206.	Trapeznikova S. N. 2003. Materials to flora of lichens from the «Siberian Uvaly» Park. In: Ekologicheskie issledovaniya vostochnoy chasti Sibirskikh Uvalov: sb. nauch. tr. [Ecological studies of eastern part of Nature Park «Sibirskie Uvaly»: collection of scientific papers], 2: 36–42. [in Russian] (Òðàïåçíèêîâà Ñ.Í. Ìàòåðèàëû ê ôëîðå ëèøàéíèêîâ Çàïîâåäíî-Ïðèðîäíîãî ïàðêà «Ñèáèðñêèå Óâàëû» // Ýêîëîãè÷åñêèå èññëåäîâàíèÿ âîñòî÷íîé ÷àñòè Ñèáèðñêèõ Óâàëîâ: ñá. íàó÷. òð. Çàïîâåä.- ïðèðîä. Ïàðêà «Ñèáèðñêèå Óâàëû». Íèæíåâàðòîâñê: Èçä-âî «Ïðèîáüå». 2003. Âûï. 2. Ñ. 36–42.)
207.	Vasin A.M. 2003. Red book of Khanty-Mansi Autonomous Okrug: animals, plants, fungi (Êðàñíàÿ êíèãà Õàíòû-Ìàíñèéñêîãî àâòîíîìíîãî îêðóãà: Æèâîòíûå, ðàñòåíèÿ, ãðèáû / ïîä ðåä. À.Ì. Âàñèí, Åêàòåðèíáóðã: Ïàêðóñ, 2003.)
208.	Vasin A.M., Vasina A.L. 2013. Red book of Khanty-Mansi Autonomous Okrug: animals, plants, fungi (Êðàñíàÿ êíèãà Õàíòû-Ìàíñèéñêîãî àâòîíîìíîãî îêðóãà - Þãðû / ïîä ðåä. À.Ì. Âàñèí, À.Ë. Âàñèíà, Åêàòåðèíáóðã: Èçäàòåëüñòâî Áàñêî, 2013. 460 c.)
209.	Vasina A. L. 2017. Nauchnyy gerbariy – opyt sozdaniya i vedeniya v zapovednike "Malaya Sos'va" [The herbarium of Malaya Sos’va Nature Reserve]. In: Biologicheskie kollektsii Yugry: sbor, fiksatsiya, khranenie, vvedenie v nauchnyy oborot. Materialy nauchno-metodicheskogo seminara, Khanty-Mansiysk, 27 marta 2015 g [Biological collections of Yugra: organization and scientific activity. Materials of workshop, Khanty-Mansiysk, 27 march 2015]. Skuchas Yu.V. (Ed.). Khanty-Mansiysk, Muzey prirody i cheloveka: 35–39. [in Russian] (Âàñèíà À.Ë. Íàó÷íûé ãåðáàðèé – îïûò ñîçäàíèÿ è âåäåíèÿ â çàïîâåäíèêå "Ìàëàÿ Ñîñüâà" // Áèîëîãè÷åñêèå êîëëåêöèè Þãðû: ñáîð, ôèêñàöèÿ, õðàíåíèå, ââåäåíèå â íàó÷íûé îáîðîò. Ìàòåðèàëû íàó÷íî-ìåòîäè÷åñêîãî ñåìèíàðà, Õàíòû-Ìàíñèéñê, 27 ìàðòà 2015 ã. / ïîä ðåä. Þ.Â. Ñêó÷àñ. Õàíòû-Ìàíñèéñê: Ìóçåé Ïðèðîäû è ×åëîâåêà, 2017 Ñ. 35–39.)
210.	Volkova A. M. 1970. Flora lishaynikov Kos'vinskogo kamnya i smezhnykh gor. Tr. In-ta ekologii rasteniy i zhivotnykh UNTs AN SSSR [Scientific materials of the Institute of Ecology of Plants and Animals of Ufa Scientific Center Academy of Science USSR], 70: 90–133. (Âîëêîâà À. Ì. Ôëîðà ëèøàéíèêîâ Êîñüâèíñêîãî êàìíÿ è ñìåæíûõ ãîð // Òð. Èí-òà ýêîëîãèè ðàñòåíèé è æèâîòíûõ ÓÍÖ ÀÍ ÑÑÑÐ. 1970. Âûï. 70. Ñ. 93–133.)
211.	Zvyagina E. A. 2008. Predvaritel'nye svedeniya o vidovom sostave makromitsetov v basseyne r. Salym [Preliminary information on species diversity of macromycetes in the Salym river basin]. Severnyy region: nauka, obrazovanie, kul'tura. Nauchnyy kul'turno-prosvetitel'skiy zhurnal [Northern region: science, education, culture. Scientific cultural-educational journal], 2, 18: 23–30. [in Russian] (Çâÿãèíà Å.À. Ïðåäâàðèòåëüíûå ñâåäåíèÿ î âèäîâîì ñîñòàâå ìàêðîìèöåòîâ â áàññåéíå ð. Ñàëûì // Ñåâåðíûé ðåãèîí: íàóêà, îáðàçîâàíèå, êóëüòóðà. Íàó÷íûé êóëüòóðíî-ïðîñâåòèòåëüñêèé æóðíàë, 2008. Ò. 2. ¹ 18. Ñ. 23–30.)
212.	Zvyagina E. A. 2012. New records of rare and endangered macromycetes in Khanty-Mansiysk region. Environmental dynamics and global climate change, 3, 1 (5): EDÑÑrar0004. [in Russian] (Çâÿãèíà Å.À. Íîâûå íàõîäêè ðåäêèõ è îõðàíÿåìûõ âèäîâ ìàêðîìèöåòîâ â Õàíòû-Ìàíñèéñêîì îêðóãå // Äèíàìèêà îêðóæàþùåé ñðåäû è ãëîáàëüíûå èçìåíåíèÿ êëèìàòà, 2012. Ò. 3. ¹ 1 (5). Ñ. EDÑÑrar0004.)
213.	Zvyagina E. A. 2015. On the biology and ecology of Sarcosoma globosum in the moddle taiga belt of West Siberia. Environmental dynamics and global climate change, 6, 2 (12): 3–11. [in Russian] (Çâÿãèíà Å.À. Ê áèîëîãèè è ýêîëîãèè Sarcosoma globosum â óñëîâèÿõ ñðåäíåé òàéãè Çàïàäíîé Ñèáèðè // Äèíàìèêà îêðóæàþùåé ñðåäû è ãëîáàëüíûå èçìåíåíèÿ êëèìàòà, 2015. Ò. 6. ¹ 2 (12). Ñ. 3–11.)
214.	Zvyagina E. A., Aleksandrova A. V., Bulyonkova T. M. 2015. Omphalina discorosea: taxonomical position of the species. Mycology and phytopathology, 49, 1: 19–25. (Çâÿãèíà Å.À., Àëåêñàíäðîâà À.Â., Áóëüîíêîâà Ò.Ì. Omphalina discorosea: òàêñîíîìè÷åñêîå ïîëîæåíèå âèäà // Ìèêîëîãèÿ è ôèòîïàòîëîãèÿ, 2015. Ò. 49. ¹ 1. Ñ. 19-25.)
215.	Zvyagina E. A., Baykalova A. S. 2012. Predvaritel'nye svedeniya o mikobiote Agarikoidnykh bazidiomitsetov Surgutskogo poles'ya [Preliminary information on mycobiota of Agaricoid macromycetes in Surgutskoe Polesie]. In: Chelovek i Sever: Antropologiya, arkheologiya, ekologiya: materialy vserossiyskoy konferentsii. g. Tyumen', 26–30 marta 2012 g [Man and the North: anthropology, archaeology and ecology: materials of all-Russian conference (Tyumen, 26–30 March 2012)]. Tyumen', Izd. IPOS SO RAN: 343–346. [in Russian] (Çâÿãèíà Å.À., Áàéêàëîâà À.Ñ. Ïðåäâàðèòåëüíûå ñâåäåíèÿ î ìèêîáèîòå Àãàðèêîèäíûõ áàçèäèîìèöåòîâ Ñóðãóòñêîãî ïîëåñüÿ // ×åëîâåê è Ñåâåð: Àíòðîïîëîãèÿ, àðõåîëîãèÿ, ýêîëîãèÿ: ìàòåðèàëû âñåðîññèéñêîé êîíôåðåíöèè. ã. Òþìåíü, 26–30 ìàðòà 2012 ã. Òþìåíü: Èçä. ÈÏÎÑ ÑÎ ÐÀÍ, 2012. C. 343–346.)
216.	Zvyagina E. A., Baykalova A. S. 2017. New records to the fungal biodiversity list of the Yuganskiy Nature Reserve (Western Siberia). Environmental dynamics and global climate change, 8, 2: 25–42. (Çâÿãèíà Å.À., Áàéêàëîâà À.Ñ. Äîïîëíåíèå ê ñïèñêó ìàêðîìèöåòîâ çàïîâåäíèêà «Þãàíñêèé» [in Russian] (Çàïàäíàÿ Ñèáèðü) // Äèíàìèêà îêðóæàþùåé ñðåäû è ãëîáàëüíûå èçìåíåíèÿ êëèìàòà, 2017. Ò. 8. ¹ 2. Ñ. 25–42.)
217.	Zvyagina E. A., Baykalova A. S., Gorbunova I. A. 2007. Macromycetes of the reserve "Yuganskiy". Mycology and phytopathology, 41, 1: 29–40. [in Russian] (Çâÿãèíà Å.À., Áàéêàëîâà À.Ñ., Ãîðáóíîâà È.À. Ìàêðîìèöåòû çàïîâåäíèêà «Þãàíñêèé» // Ìèêîëîãèÿ è ôèòîïàòîëîãèÿ, 2007. Ò. 41. ¹ 1. Ñ. 29–40.)
218.	Zvyagina E. A., Baykalova A.S., Kondrashov A. S., James T. Y. 2009. Raznoobrazie gribov roda Suillus s.l. v zapovednike «Yuganskiy» [The diversity of Suillus s.l. in the Yugansky nature reserve]. In: Ekologiya i prirodopol'zovanie v Yugre. Materialy nauchno-prakticheskoy konferentsii [Ecology and nature management in Yugra. Materials of academic and applied research conference]. Surgut, 2009: 34–35. [in Russian] (Çâÿãèíà Å.À., Áàéêàëîâà À.Ñ., Êîíäðàøîâ À.Ñ., Äæåéìñ Ò.Û. Ðàçíîîáðàçèå ãðèáîâ ðîäà Suillus s.l. â çàïîâåäíèêå «Þãàíñêèé» // Ýêîëîãèÿ è ïðèðîäîïîëüçîâàíèå â Þãðå. Ìàòåðèàëû íàó÷íî-ïðàêòè÷åñêîé êîíôåðåíöèè. Ñóðãóò, 2009. Ñ. 34–35.)
219.	Zvyagina E. A., Vasina A. L. 2015. New data on macromycetes of the "Malaya sosva" nature reserce (Khanty-Mansi region). Mycology and phytopathology, 49, 6: 349–358. [in Russian] (Çâÿãèíà Å.À., Âàñèíà À.Ë. Íîâûå äàííûå î ìàêðîìèöåòàõ çàïîâåäíèêà «Ìàëàÿ Ñîñüâà» (Õàíòû-Ìàíñèéñêèé àâòîíîìíûé îêðóã) // Ìèêîëîãèÿ è ôèòîïàòîëîãèÿ, 2015. Ò. 49. ¹ 6. Ñ. 349–358.)
220.	Zvyagina E.À. 2018. Okhranyayemyye vidy gribov: otsenka statusa redkosti v yestestvennykh soobshchestvakh sredney taygi Zapadnoy Sibiri [Protected fungi species: assessment of the frequency of occurrence and distribution in the natural communities of the taiga belt (Western Siberia)]. In: Bezopasnyy Sever - chistaya Arktika: sbornik nauchnykh trudov po materialam Ivserossiyskoy konferentsii (g. Surgut, 26 oktyabrya 2018 g.) [Safe north - clean Arctic. Materials of academic and applied research conference] [in Russian] Surgut, 2018: 62-66. (Çâÿãèíà Å.À. Îõðàíÿåìûå âèäû ãðèáîâ: îöåíêà ñòàòóñà ðåäêîñòè â åñòåñòâåííûõ ñîîáùåñòâàõ ñðåäíåé òàéãè Çàïàäíîé Ñèáèðè // Áåçîïàñíûé Ñåâåð - ÷èñòàÿ Àðêòèêà: ñáîðíèê íàó÷íûõ òðóäîâ ïî ìàòåðèàëàì I âñåðîññèéñêîé êîíôåðåíöèè (ã. Ñóðãóò, 26 îêòÿáðÿ 2018 ã.) Ñóðãóò, 2018:62-66.


ßÌÀËÎ-ÍÅÍÅÖÊÈÉ ÀÂÒÎÍÎÌÍÛÉ ÎÊÐÓÃ
YAMALO-NENETS AUTONOMOUS OKRUG

221.	Abdulmanova S.Yu., Ectova S.N. 2010. Indicator species of pyrogenic successions of the lichen cover of the forest-tundra and taiga forests of Western Siberia (Àáäóëüìàíîâà Ñ.Þ., Ýêòîâà Ñ.Í. Âèäû-èíäèêàòîðû ïèðîãåííûõ ñóêöåññèé ëèøàéíèêîâîãî ïîêðîâà ëåñîòóíäðîâûõ è òàåæíûõ ëåñîâ Çàïàäíîé Ñèáèðè // Ïåðñïåêòèâû ñîâðåìåííîé áîòàíèêè. 2010. Ñ. 153–156).
222.	Abdulmanova S.Yu., Ectova S.N. 2013. The growth ratio in height and biomass of fruticose lichens (Àáäóëüìàíîâà Ñ.Þ., Ýêòîâà Ñ.Í. Ñîîòíîøåíèå ïðèðîñòà ïî âûñîòå è ïî áèîìàññå ó êóñòèñòûõ ëèøàéíèêîâ // Èçâåñòèÿ Ñàìàðñêîãî Íàó÷íîãî Öåíòðà Ðîññèéñêîé Àêàäåìèè Íàóê. 2013. ¹ 3–2 (15). C. 688–691.)
223.	Abdulmanova S.Yu., Ectova S.N. 2015. Growth processes of some species of fruticose lichens of the genus Cladonia (Cladoniaceae) in tundra communities (Àáäóëüìàíîâà Ñ.Þ., Ýêòîâà Ñ.Í. Ðîñòîâûå ïðîöåññû íåêîòîðûõ âèäîâ êóñòèñòî-ðàçâåòâëåííûõ ëèøàéíèêîâ ðîäà Cladonia (Cladoniaceae) â òóíäðîâûõ ñîîáùåñòâàõ // Ðàñòèòåëüíûå Ðåñóðñû. 2015. ¹ 3 (51). C. 344–356.)
224.	Abdulmanova S.Yu., Ectova S.N. 2015. Variations in the growth rate of Cladonia lichens during long-term post-fire successions in the North of West Siberia (Àáäóëüìàíîâà Ñ.Þ., Ýêòîâà Ñ.Í. Èçìåíåíèå ñêîðîñòè ðîñòà êóñòèñòî-ðàçâåòâëåííûõ ëèøàéíèêîâ ðîäà Cladonia â õîäå ïèðîãåííûõ ñóêöåññèé íà ñåâåðå Çàïàäíîé Ñèáèðè // Ñèáèðñêèé Ýêîëîãè÷åñêèé Æóðíàë. 2015. ¹ 3 (22). C. 398–412.)
225.	Ahmet'ev M.A., Zagural'skaya L.M., Stepanova A.V. 1993. Lichens of the Arctic tundra of the western coast of the Yamal Peninsula (Àõìåòüåâ Ì.À., Çàãóðàëüñêàÿ Ë.Ì., Ñòåïàíîâà À.Â. Ëèøàéíèêè àðêòè÷åñêèõ òóíäð çàïàäíîãî ïîáåðåæüÿ ïîëóîñòðîâà ßìàë // Ñïîðîâûå ðàñòåíèÿ Êðàéíåãî Ñåâåðà Ðîññèè. Òð. Êîìè ÍÖ ÓðÎ ÐÀÍ. Ñûêòûâêàð:, 1993. 59–71 ñ.)
226.	Andreev M., Kotlov Y., Makarova I. 1996. Checklist of Lichens and Lichenicolous Fungi of the Russian Arctic // The Bryologist. ¹ 2 (99). C. 137–169.
227.	Andreev M.P. 1935. Feed base of the Yamal reindeer herding (Àíäðåâ Ì.Ï. Êîðìîâàÿ áàçà ßìàëüñêîãî îëåíåâîäñòâà // Ñîâðåìåííîå îëåíåâîäñòâî. 1935. ¹ 1. C. 99–164.)
228.	Andreev M.P. 1982. Lichens of the Arctic tundra of the upper reaches of the Tambey River (Yamal Peninsula) (Àíäðååâ Ì.Ï. Ëèøàéíèêè àðêòè÷åñêèõ òóíäð âåðõîâüåâ ð. Òàìáåé (ïîëóîñòðîâ ßìàë) // Íîâîñòè ñèñòåìàòèêè íèçøèõ ðàñòåíèé. 1982. (19). C. 111–116.)
229.	Andreev M.P. 1984. Lichens of Yamal Peninsula (Àíäðååâ Ì.Ï. Ëèøàéíèêè ïîëóîñòðîâà ßìàë // Íîâîñòè ñèñòåìàòèêè íèçøèõ ðàñòåíèé. 1984. (21). C. 127–136.)
230.	Andreev M.P. 1996. The biological diversity of lichens in the Russian Arctic (taxonomic composition and preliminary analysis) (Àíäðååâ Ì.Ï. Áèîëîãè÷åñêîå ðàçíîîáðàçèå ëèøàéíèêîâ Ðóññêîé Àðêòèêè (òàêñîíîìè÷åñêèé ñîñòàâ è ïðåäâàðèòåëüíûé àíàëèç) // Íîâîñòè ñèñòåìàòèêè íèçøèõ ðàñòåíèé. 1996. (31). C. 82–94.)
231.	Andreev M.P., Kotlov YU.V., Makarova I.I. 1995. Lichens of the Russian Arctic: list of species and its preliminary analysis (Àíäðååâ Ì.Ï., Êîòëîâ Þ.Â., Ìàêàðîâà È.È. Ëèøàéíèêè Ðîññèéñêîé Àðêòèêè: ñïèñîê âèäîâ è åãî ïðåäâàðèòåëüíûé àíàëèç // Ïðîáëåìû èçó÷åíèÿ áèîëîãè÷åñêîãî ðàçíîîáðàçèÿ âîäîðîñëåé, ãðèáîâ è ìîõîîáðàçíûõ Àðêòèêè: Ïðîãðàììà è Òåç. äîêë. Ìåæäóíàð. êîíôåðåíöèè (Ñàíêò-Ïåòåðáóðã, 12-16 äåêàáðÿ 1995). ÑÏá., 1995. 22–24 ñ.)
232.	Arefyev S.P. 1998. Communities of xylotrophic fungi in urban centres of the North of Western  Siberia // Arctic  and  Alpine Mycology 5:  Proc.  of the Fifth Intern.  Sympos.  on Arcto-Alpine Mycology (Labytnangi,  Russia, Aug. 15-27, 1996). Yekaterinburg Publ, Ekaterinburg, pp. 18–25.
233.	Arefyev S.P. 1996. Biota of xylotrophic fungi of the impacted forests of  Nadym  city // International Symposium on Arcto-Alpine Mycology,  Labytnangi, August 15-27, 1996. Ekaterinburg, pp. 11–12.
234.	Arefyev S.P. 2001. Matrix analysis of the transformation of forest ecosystems in Novy Urengoy (Ìàòðè÷íûé àíàëèç òðàíñôîðìàöèè ëåñíûõ ýêîñèñòåì ã. Íîâîãî Óðåíãîÿ // Îñâîåíèå Ñåâåðà è ïðîáëåìû ïðèðîäîâîññòàíîâëåíèÿ: Òåç. äîêë. V ìåæäóíàð. êîíô. (ã. Ñûêòûâêàð, 5-8 èþíÿ 2001 ã.). Ñûêòûâêàð: Êîìè ÍÖ ÓðÎ ÐÀÍ, 2001. Ñ. 7-8.)
235.	Arefyev S.P. 2009. On the development of ksilotrophic fungi on unusual species of woody plants in Western Siberia (Àðåôüåâ Ñ.Ï., 2009. Î ðàçâèòèè äðåâåñíûõ ãðèáîâ íà íåñâîéñòâåííûõ èì âèäàõ äðåâåñíûõ ðàñòåíèé â Çàïàäíîé Ñèáèðè // Èçó÷åíèå ãðèáîâ â áèîãåîöåíîçàõ: Ñá. ìàò-ëîâ V ìåæäóíàð. êîíô. (ã. Ïåðìü, 7-13 ñåíòÿáðÿ 2009 ã.). Ïåðì. ãîñ. ïåä. óí-ò, Ïåðìü, pp. 21–24.)
236.	Arefyev S.P. 2008. New data about rare fungi of the Tyumen region (Àðåôüåâ, Ñ.Ï., 2008. Íîâûå ñâåäåíèÿ î ðåäêèõ ãðèáàõ Òþìåíñêîé îáëàñòè // Áèîðàçíîîáðàçèå è áèîðåñóðñû Óðàëà è ñîïðåäåëüíûõ òåððèòîðèé: Ìàò-ëû IV ìåæäóíàð. êîíô., Òð. Èí-òà áèîðåñóðñîâ è ïðèêëàäíîé ýêîëîãèè. Îðåíáóðã, pp. 21–24.)
237.	Arefyev S.P. 2007. Rare and protected species of fungi in Tyumen region: experience and prospects (Àðåôüåâ, Ñ.Ï., 2007. Ðåäêèå è îõðàíÿåìûå âèäû ãðèáîâ Òþìåíñêîé îáëàñòè: îïûò è ïåðñïåêòèâû // Ìàò-ëû ìåæäóíàð. íàó÷.-ïðàêò. êîíô. ÂÍÈÎÇ, Êèðîâ, 2007 ã. Êèðîâ, pp. 14–19.)
238.	Arefyev S.P. 2002a. Mycoflora of imported wood in the territory of gas condensate fields on the Yamal Peninsula (Àðåôüåâ, Ñ.Ï., 2002a. Ìèêîôëîðà ïðèâîçíîé äðåâåñèíû íà òåððèòîðèè îáóñòðîéñòâà ãàçîêîíäåíñàòíûõ ìåñòîðîæäåíèé ïîëóîñòðîâà ßìàë // Ýêîëîãèÿ Ñåâåðíûõ Òåððèòîðèé Ðîññèè. Ïðîáëåìû, Ïðîãíîç Ñèòóàöèè, Ïóòè Ðàçâèòèÿ, Ðåøåíèÿ: Ìàò-Ëû Ìåæäóíàð. Êîíô. Èíñòèòóò ýêîëîãè÷åñêèõ ïðîáëåì Ñåâåðà ÓðÎ ÐÀÍ, Àðõàíãåëüñê, pp. 427–431.)
239.	Arefyev S.P. 2002b. Specialization of wood-decay fungi in connection with the vital state of the substrate (Àðåôüåâ, Ñ.Ï., 2002b. Ñïåöèàëèçàöèÿ äåðåâîðàçðóøàþùèõ ãðèáîâ â ñâÿçè ñ æèçíåííûì ñîñòîÿíèåì ñóáñòðàòà // Ïðîáëåìû Ëåñíîé Ôèòîïàòîëîãèè è Ìèêîëîãèè: Ìàò-Ëû 5-é Ìåæäóíàð. Êîíô. (7-14) Îêòÿáðÿ 2002 ã., Ìîñêâà). Íàó÷íûé ñîâåò ÐÀÍ ïî ëåñó, Èí-ò ëåñîâåäåíèÿ ÐÀÍ, Ìîñêâà, pp. 16–19.)
240.	Arefyev S.P. 2001a. Zonal-geographical patterns in mycoindication of the state of forests of the Tyumen region (Àðåôüåâ, Ñ.Ï., 2001a. Çîíàëüíî-ãåîãðàôè÷åñêèå çàêîíîìåðíîñòè ïðè ìèêîèíäèêàöèè ñîñòîÿíèÿ ëåñîâ Òþìåíñêîé îáëàñòè // Âåñòí. Òþìåíñêîãî ãîñ. óí-òà 3, 105–112.)
241.	Arefyev S.P. 2001b. Xylotrophic mushrooms of Pinus sibirica forests of the West Siberian Plain (Àðåôüåâ, Ñ.Ï., 2001b. Êñèëîòðîôíûå ãðèáû êåäðîâûõ ëåñîâ Çàïàäíî-Ñèáèðñêîé ðàâíèíû // Ñèáèðñêèé ýêîëîãè÷åñêèé æóðíàë 6, 697–703.)
242.	Arefyev S.P. 2001c. On the effect of introduction of ksilotrophic fungi and wood import on the formation of xylotrophic fungi communities (Àðåôüåâ, Ñ.Ï., 2001c. Î âëèÿíèè èíòðîäóêöèè äðåâåñíûõ âèäîâ è ââîçà äðåâåñèíû íà ôîðìèðîâàíèå ñîîáùåñòâ êñèëîòðîôíûõ ãðèáîâ // Presented at the Ïðîáëåìû âçàèìîäåéñòâèÿ ÷åëîâåêà è ïðèðîäíîé ñðåäû: Ìàò-ëû èòîãîâîé íàó÷. ñåññèè ÈÏÎÑ ÑÎ ÐÀÍ 2001 ã, Èçä-âî  Èíñòèòóòà ïðîáëåì îñâîåíèÿ Ñåâåðà ÑÎ ÐÀÍ, Òþìåíü, pp. 89–93.)
243.	Arefyev S.P. 2000. Mycoindication of the state of forest ecosystems in Yamal (Àðåôüåâ Ñ.Ï., 2000. Ìèêîèíäèêàöèÿ ñîñòîÿíèÿ ëåñíûõ ýêîñèñòåì ßìàëà // Ïðèðîäíàÿ Ñðåäà ßìàëà. Áèîöåíîçû ßìàëà â Óñëîâèÿõ Ïðîìûøëåííîãî Îñâîåíèÿ. Èçä-âî  Èíñòèòóòà ïðîáëåì îñâîåíèÿ Ñåâåðà ÑÎ ÐÀÍ, Òþìåíü, pp. 96–116.)
244.	Arefyev S.P. 1997a. Fungi of Tyumen region (Àðåôüåâ, Ñ.Ï., 1997a. Ãðèáû Òþìåíñêîé îáëàñòè // Åæåãîäíèê  Òþìåíñêîãî îáëàñòíîãî êðàåâåä÷åñêîãî ìóçåÿ 149–167.)
245.	Arefyev S.P. 1997b. Dendrological and mycological criteria for biogeographic zonation of the territory of the Tyumen region (Àðåôüåâ, Ñ.Ï., 1997b. Äåíäðîëîãè÷åñêèå è ìèêîëîãè÷åñêèå êðèòåðèè çîíèðîâàíèÿ òåððèòîðèè  Òþìåíñêîé îáëàñòè // Ñëîâöîâñêèå ÷òåíèÿ – 97: Òåç. äîêë. íàó÷.-ïðàêò. êîíô. Òþìåíü: Òþìåíñêèé îáëàñòíîé êðàåâåä÷åñêèé ìóçåé, 1997. pp. 155–157.)
246.	Arefyev S.P. 1997c. Distribution of bio-contaminating fungi due to anthropogenic transformation of the West Siberian taiga (Àðåôüåâ, Ñ.Ï., 1997c. Ðàñïðîñòðàíåíèå ãðèáîâ-áèîçàãðÿçíèòåëåé ïðè àíòðîïîãåííîé  òðàíñôîðìàöèè çàïàäíîñèáèðñêîé  òàéãè // Ôèííî-óãîðñêèé ìèð: ñîñòîÿíèå ïðèðîäû è ðåãèîíàëüíàÿ ñòðàòåãèÿ çàùèòû îêðóæàþùåé ñðåäû:  Òåç. äîêë. ìåæäóíàð. êîíô. Ñûêòûâêàð, p. 7.)
247.	Arefyev S.P. 1996. Mycobiota transformation in the impact zones of the cities of the Tyumen North and its use in bioindication (Àðåôüåâ, Ñ.Ï., 1996. Òðàíñôîðìàöèÿ ìèêîáèîòû â èìïàêò-çîíàõ ãîðîäîâ Òþìåíñêîãî Ñåâåðà è åå èñïîëüçîâàíèå â áèîèíäèêàöèè // Îñâîåíèå Ñåâåðà è ïðîáëåìû ðåêóëüòèâàöèè: Òåç. äîêë. III ìåæäóíàð. êîíô. Ñûêòûâêàð, pp. 8–9.)
248.	Arefyev S.P. 2004. Ksilotrophic fungi of the Verkhniy Tazovsky Reserve (Ratta basin) (Àðåôüåâ, Ñ.Ï., Åëèñòðàòîâà, Ò.Ì., 2004. Äåðåâîðàçðóøàþùèå ãðèáû Âåðõíå-Òàçîâñêîãî çàïîâåäíèêà (áàññåéí ð. Ðàòòà) // ßÍÀÎ. Íàó÷íûé âåñòíèê (Ïðèðîäà Âåðõíå-Òàçîâñêîãî çàïîâåäíèêà) 2, 38–51.)
249.	Àðåôüåâ Ñ.Ï. 2018. The phenomenon of tundra-steppe in the biota of xylotrophic fungi of Siberia (Ôåíîìåí òóíäðîñòåïè â áèîòå êñèëîòðîôíûõ ãðèáîâ Ñèáèðè // Ýêîëîãèÿ è ãåîãðàôèÿ ðàñòåíèé è ðàñòèòåëüíûõ ñîîáùåñòâ: Ìàòåðèàëû IV Ìåæäóíàð. íàó÷. êîíô. (Åêàòåðèíáóðã, 16-19 àïðåëÿ 2018 ã.). Åêàòåðèíáóðã, 2018. Ñ. 41-46.)
250.	Bol'shakov N., Dobrinskij L., Muhin V. 1998. Rare and endangered species of flora and fauna of the Yamal Peninsula and surrounding areas (Áîëüøàêîâ Í., Äîáðèíñêèé Ë., Ìóõèí Â. Ðåäêèå è èñ÷åçàþùèå âèäû ôëîðû è ôàóíû ïîëóîñòðîâà ßìàë è ïðèëåãàþùèõ òåððèòîðèé // Ïðèðîäíîå è êóëüòóðíîå íàñëåäèå Àðêòèêè: èçó÷åíèå è ñîõðàíåíèå. Ì.: ÁÌÌ ÀÎ, 1998. 188–190 ñ.)
251.	Bratceva I.V., Muhin V.A. 2008. A bibliographic index of works performed at the Institute of Plant and Animal Ecology of the Ural Branch of the Russian Academy of Sciences in 1945-2008 (Áðàòöåâà È.Â., Ìóõèí Â.À. Ìèêîëîãè÷åñêèå èññëåäîâàíèÿ íà Óðàëå. Áèáëèîãðàôè÷åñêèé óêàçàòåëü ðàáîò, âûïîëíåííûõ â èíñòèòóòå ýêîëîãèè ðàñòåíèé è æèâîòíûõ ÓÐÎ ÐÀÍ â 1945-2008 ãã. / ÐÀÍ, ÓðÎ, Èí-ò ýêîëîãèè ðàñòåíèé è æèâîòíûõ / È.Â. Áðàòöåâà, Â.À. Ìóõèí, Åêàòåðèíáóðã: Ãîùèöêèé, 2008. 140 c.)
252.	Chlebicki A., Mukhin V.A., Ushakova N. 2003. Fomitopsis officinalis on Siberian Larch in the Urals // Mycologist. ¹ 3 (17). C. 116–120.
253.	Danolov A.N. 1988. The use of mushrooms by tundra rodents (Äàíèëîâ À.Í. Èñïîëüçîâàíèå â ïèùó øëÿïî÷íûõ ãðèáîâ òóíäðîâûìè ãðûçóíàìè // Èçó÷åíèå ãðèáîâ â áèîãåîöåíîçàõ: òåç. äîêë. IV Âñåñîþç. êîíô., ã. Ïåðìü, 12-16 ñåíò. 1988 ã. Ñâåðäëîâñê: ÓðÎ ÀÍ ÑÑÑÐ, 1988. 43 ñ.)
254.	Demidova Z. A. 1962. To the flora of rust fungi in the Urals (Äåìèäîâà Ç.À. Ê ôëîðå ðæàâ÷èííûõ ãðèáîâ íà Óðàëå // Òðóäû èí-òà áèîëîãèè / Ñâåðäëîâñê: ÓÔÀÍ ÑÑÑÐ, 1962. 111–118 ñ.)
255.	Demidova Z. A. 1970. About smut fungi of the Urals (Äåìèäîâà Ç.À. Î ãîëîâíåâûõ ãðèáàõ Óðàëà // Ñïîðîâûå ðàñòåíèÿ Óðàëà: ìàòåðèàëû ïî èçó÷åíèþ ôëîðû è ðàñòèòåëüíîñòè Óðàëà. Ñâåðäëîâñê: ÓÔÀÍ ÑÑÑÐ, 1970. 59–60 ñ.)
256.	Ectova S. N. 2000. Changes in the diversity of lichens in the mountain tundra of the Polar Urals due to reindeer grazing (Ýêòîâà Ñ.Í. Èçìåíåíèå ðàçíîîáðàçèÿ ëèøàéíèêîâ â ãîðíûõ òóíäðàõ Ïîëÿðíîãî Óðàëà â ñâÿçè ñ âûïàñîì ñåâåðíûõ îëåíåé // Áèîñôåðà è ÷åëîâå÷åñòâî. Èíñòèòóò ýêîëîãèè ðàñòåíèé è æèâîòíûõ Óðàëüñêîãî îòäåëåíèÿ Ðîññèéñêîé àêàäåìèè íàóê, 2000. 329–330 ñ.)
257.	Ektova S.N., Morozova L.M. 2015. Rate of recovery of lichen-dominated tundra vegetation after overgrazing at the Yamal Peninsula // Czech Polar Reports. ¹ 1 (5). C. 27–32.
258.	Fefelov K. A. 2001. Latitudinal distribution of myxomycetes in the Urals (Ôåôåëîâ Ê.À. Øèðîòíîå ðàñïðåäåëåíèå ìèêñîìèöåòîâ íà Óðàëå // Ñîâðåìåííûå ïðîáëåìû ïîïóëÿöèîííîé, èñòîðè÷åñêîé è ïðèêëàäíîé ýêîëîãèè: ìàòåðèàëû êîíô. ìîëîäûõ ó÷åíûõ, 23-27 àïð. 2001 ã. Åêàòåðèíáóðã: 2001. 266–269 ñ.)
259.	Fefelov K. A. 2003. Ecological analysis of Myxomycetes of the Urals (Ôåôåëîâ Ê.À. Ýêîëîãè÷åñêèé àíàëèç áèîòû ìèêñîìèöåòîâ Óðàëà // Ïðîáëåìû ãëîáàëüíîé è ðåãèîíàëüíîé ýêîëîãèè: ìàòåðèàëû êîíô. ìîëîäûõ ó÷åíûõ, 31 ìàðòà - 4 àïð. 2003 ã. Åêàòåðèíáóðã: Àêàäåìêíèãà, 2003. 299–307 ñ.)
260.	Fefelov K. A. 2005. The geographical structure of the biodiversity of Myxomycetes of the Urals (Ôåôåëîâ Ê.À. Ãåîãðàôè÷åñêàÿ ñòðóêòóðà áèîëîãè÷åñêîãî ðàçíîîáðàçèÿ ìèêñîìèöåòîâ Óðàëà // Ãðèáû â ïðèðîäíûõ è àíòðîïîãåííûõ ýêîñèñòåìàõ: òð. ìåæäóíàð. êîíô., ïîñâÿù. 100-ëåòèþ íà÷àëà ðàáîòû ïðîô. À.Ñ. Áîíäàðöåâà â Áîòàí. èí-òå èì. Â.Ë. Êîìàðîâà ÐÀÍ. ÑÏá: 2005. 268–272 ñ.)
261.	Fefelov K. A. 2006. Myxomycetes (class Myxomycetes) of the Urals: taxonomic composition, ecology, geography: PhD thesis (Ôåôåëîâ Ê.À. Ìèñêîìèöåòû (êëàññ Myxomycetes) Óðàëà: òàêñîíîìè÷åñêèé ñîñòàâ, ýêîëîãèÿ, ãåîãðàôèÿ: àâòîðåô. äèñ. ... êàíä. áèîë. íàóê 2006.)
262.	Fefelov K.A. 2008. Myxomycetes of the autumn frost period // ICSEM-6: 6th International Congress of Systematics and Ecology of Myxomycetes: 4-11 Oct. 2008, Ukraina: Abst. of oral and poster present. Yalta, 2008. 25 ñ.
263.	Firsova V.P., Kulaj G.A., Dedkov V.S., Ishchenko N.F. 1970. The results of soil and microbiological studies at the in-patient facility of the MBE “Kharp” (Salekhard) (Ôèðñîâà Â.Ï., Êóëàé Ã.À., Äåäêîâ Â.Ñ., Èùåíêî Í.Ô. Èòîãè ïî÷âåííûõ è ìèêðîáèîëîãè÷åñêèõ èññëåäîâàíèé íà ñòàöèîíàðå ÌÁÏ «Õàðï» (Ñàëåõàðä) Ñâåðäëîâñê: ÓÔÀÍ ÑÑÑÐ, 1970. 235–237 ñ.)
264.	Gashev S.N., Morozova L.M. 2008. Floristic diversity and rare species of the natural park "Yuribey" (Yamal Peninsula) (Ãàøåâ Ñ.Í., Ìîðîçîâà Ë.Ì. Ôëîðèñòè÷åñêîå ðàçíîîáðàçèå è ðåäêèå âèäû ïðîåêòèðóåìîãî ïðèðîäíîãî ïàðêà «Þðèáåé» (ïîëóîñòðîâ ßìàë) // Áèîðàçíîîáðàçèå: ïðîáëåìû è ïåðñïåêòèâû ñîõðàíåíèÿ. Ïåíçåíñêèé ãîñóäàðñòâåííûé ïåäàãîãè÷åñêèé óíèâåðñèòåò èì. Â.Ã. Áåëèíñêîãî, 2008. 353–356 ñ.)
265.	Glushkov, N.N., Vengerov, V.I., Dolbilin, I.P., Timashev, F.S. 1948. Pathogenic fungi. Ãëóøêîâ, Í.Í., Âåíãåðîâ, Â.È., Äîëáèëèí, È.Ï., Òèìàøåâ, Ô.Ñ. Âðåäèòåëè - ãðèáû // Ëåñà Óðàëà. Ñâåðäëîâñê: Èçä-âî ÓÔÀÍ ÀÍ ÑÑÑÐ, 1948. 47–49 ñ.
266.	Gophman E. 1856. Northern Urals and the Pai Khoi coastal ridge (Ãîôìàí Ý. Ñåâåðíûé Óðàë è áåðåãîâîé õðåáåò Ïàé-Õîé / Ý. Ãîôìàí, ÑÏá.:, 1856.)
267.	Gorchakovskiy Ya. L. 1958. Vegetation of the Sabel ridge in the Subpolar Urals (Ãîð÷àêîâñêèé ß.Ë. Ðàñòèòåëüíîñòü õðåáòà Ñàáëè íà Ïðèïîëÿðíîì Óðàëå // Ðàñòèòåëüíîñòü Êðàéíåãî Ñåâåðà ÑÑÑÐ è åå îñâîåíèå. Ì.-Ë., 1958. 95–127 ñ.)
268.	Gorchakovskiy Ya. L. 1966. Flora and vegetation of the high mountains of the Urals (Ãîð÷àêîâñêèé ß.Ë. Ôëîðà è ðàñòèòåëüíîñòü âûñîêîãîðèé Óðàëà // Òð. Èí-òà áèîëîãèè ÓÔÀÍ ÑÑÑÐ. 1966. ¹ 8. C. 3–269.)
269.	Gorchakovskiy Ya. L. 1975. Vegetation of the high mountains of the Urals (Ðàñòèòåëüíûé ìèð âûñîêîãîðíîãî Óðàëà / ß.Ë. Ãîð÷àêîâñêèé, Ì.:, 1975.)
270.	Gorodkov B. Ya. 1926. Polar Ural in the upper reaches of the Sobi River (Ãîðîäêîâ Á.ß. Ïîëÿðíûé Óðàë â âåðõíåì òå÷åíèè ðåêè Ñîáè // Òð. Áîòàí. ìóçåÿ ÀÍ ÑÑÑÐ. 1926. (19). C. 1–32.)
271.	Gorodkov B. Ya. 1926. Polar Urals in the upper reaches of the Sobi and Voikar rivers (Ãîðîäêîâ Á.ß. Ïîëÿðíûé Óðàë â âåðõîâüÿõ ðåê Ñîáè è Âîéêàðà // Èçâ. ÀÍ ÑÑÑÐ. 1926. (9). C. 745–766.)
272.	Gorodkov B. Ya. 1926. Raindeer pastures in the north of the Ural region (Ãîðîäêîâ Á.ß. Îëåíüè ïàñòáèùà íà ñåâåðå Óðàëüñêîé îáëàñòè // Óðàë. 1926. ¹ 8. C. 1–12.)
273.	Gorodkov B. Ya. 1929. The Polar Urals in the upstream of the Voikar, Synya and Lyapin rivers (Ãîðîäêîâ Á.ß. Ïîëÿðíûé Óðàë â âåðõîâüÿõ ðåê Âîéêàðà, Ñûíè è Ëÿïèíà // Ìàòåðèàëû ýêñïåäèöèîííûõ èññëåäîâàíèé ÀÍ ÑÑÑÐ. 1929. (7). C. 1–32.)
274.	Gorodkov B. Ya. 1932. Mosses of the eastern slope of the Polar Urals (Ãîðîäêîâ Á.ß. Ëèñòâåííûå ìõè âîñòî÷íîãî ñêëîíà Ïîëÿðíîãî Óðàëà // Òð. Áîòàí. ìóçåÿ ÀÍ ÑÑÑÐ. 1932. (24). C. 43–62.)
275.	Gorodkov B. Ya. 1935. Materials for the knowledge of the mountain tundra of the Polar Urals (Ãîðîäêîâ Á.ß. Ìàòåðèàëû äëÿ ïîçíàíèÿ ãîðíûõ òóíäð Ïîëÿðíîãî Óðàëà // Òð. ëåäíèêîâûõ ýêñïåäèöèé. Óðàë. Ïðèïîëÿðíûå ðàéîíû. 1935. ¹ 4. C. 177–244.)
276.	Gorodkov B. Ya. 1936. Vegetation of the Polar and Northern Urals (Ãîðîäêîâ Á.ß. Ðàñòèòåëüíîñòü Ïîëÿðíîãî è Ñåâåðíîãî Óðàëà // Ïðèðîäà Óðàëà. Ñâåðäëîâñê, 1936. 101–118 ñ.)
277.	Gorodkov B. Ya. 1938. Vegetation of the Arctic and mountain tundra of the USSR (Ãîðîäêîâ Á.ß. Ðàñòèòåëüíîñòü Àðêòèêè è ãîðíûõ òóíäð ÑÑÑÐ // Ðàñòèòåëüíîñòü ÑÑÑÐ. Ë., 1938. 297–354 ñ.)
278.	Gorodkov B. Ya. 1956. Sparse vegetation of rocks of the mountains of the Arctic and high mountains in the temperate zone (Ãîðîäêîâ Á.ß. Ðàçðåæåííàÿ ðàñòèòåëüíîñòü îñûïåé è ñêàë ãîð Àðêòèêè è âûñîêîãîðèé óìåðåííîãî ïîÿñà // Ðàñòèòåëüíûé ïîêðîâ ÑÑÑÍ. Ì., Ë., 1956. 76–79 ñ.)
279.	Halama M., Pech P., Shiryaev A.G. 2017. Contribution to the knowledge of Ramariopsis subarctica (Clavariaceae, Basidiomycota) // Polish Botanical Journal. ¹ 1 (62).
280.	Igoshina K. N. 1933. Botanical and economic characteristics of raindeer pastures in the area of the Obdorsk station (Èãîøèíà Ê.Í. Áîòàíè÷åñêàÿ è õîçÿéñòâåííàÿ õàðàêòåðèñòèêà îëåíüèõ ïàñòáèù â ðàéîíå Îáäîðñêîé çîíàëüíîé ñòàíöèè // Ñîâðåìåííîå îëåíåâîäñòâî. 1933. (1). C. 165–211.)
281.	Igoshina K. N. 1935. Reindeer pastures of the Polar Urals in the upper reaches of the Longotyugan and Shchuchya rivers (Èãîøèíà Ê.Í. Îëåíüè ïàñòáèùà Ïîëÿðíîãî Óðàëà â âåðõîâüÿõ ðåê Ëîíãîòþãàí è Ùó÷üåé // Ñîâðåìåííîå îëåíåâîäñòâî. 1935. (5). C. 373–401.)
282.	Igoshina K. N. 1937. Growth rate of the fodder reindeer moss in the Ural North (Èãîøèíà Ê.Í. Ðîñò êîðìîâûõ ÿãåëåé íà Ïðèóðàëüñêîì ñåâåðå // Òð. Èí-òà Ïîëÿðíîãî çåìëåäåëèÿ, æèâîòíîâîäñòâà è ïðîìûñëîâîãî õîçÿéñòâà Ñåð. «Îëåíåâîäñòâî». 1939. ¹ 4. C. 5–27.)
283.	Igoshina K. N. 1937. Pasture feed and forage seasons in reindeer herding in the Urals (Èãîøèíà Ê.Í. Ïàñòáèùíûå êîðìà è êîðìîâûå ñåçîíû â îëåíåâîäñòâå Ïðèóðàëüÿ // Ñîâðåìåííîå îëåíåâîäñòâî. 1937. (10). C. 125–195.)
284.	Igoshina K. N. 1966. Features of flora and vegetation of the Polar Urals (on the example of the mnt. Rai-Iz) (Èãîøèíà Ê.Í. Îñîáåííîñòè ôëîðû è ðàñòèòåëüíîñòè íà ãèïåðáàçèòàõ Ïîëÿðíîãî Óðàëà (íà ïðèìåðå ã. Ðàé-Èç) // Áîòàíè÷åñêèé æóðíàë. 1966. ¹ 3 (51). C. 322–328.)
285.	Igoshina K. N. 1966. Vegetation resources of the Urals (Èãîøèíà Ê.Í. Ðàñòèòåëüíûå ðåñóðñû Óðàëà // Ïðîáëåìû ôèçè÷åñêîé ãåîãðàôèè Óðàëà. Òð. ÌÎÈÏ / 1966. 179–197 ñ.)
286.	Igoshina K. N., Frolovskaya E. F. 1939. Pasture use and grazing in the Polar Urals (Èãîøèíà Ê.Í., Ôðîëîâñêàÿ Å.Ô. Èñïîëüçîâàíèå ïàñòáèù è âûïàñ íà Ïîëÿðíîì Óðàëå // Òð. ÍÈÈ ïîëÿðíîãî çåìëåäåëèÿ, æèâîòíîâîäñòâà è ïðîìûñëîâîãî õîçÿéñòâà. Ñåð. Îëåíåâîäñòâî. 1939. ¹ 8. C. 7–29.)
287.	Ischenko N. F. 1970. The dynamics of microflora in the tundra soils of the Kharp station (Èùåíêî Í.Ô. Äèíàìèêà ìèêðîôëîðû â òóíäðîâûõ ïî÷âàõ ñòàöèîíàðà «Õàðï» // Ïðîäóêòèâíîñòü áèîãåîöåíîçîâ Ñóáàðêòèêè: ìàòåðèàëû ñèìï. ïî èçó÷åíèþ, ðàöèîíàëüíîìó èñïîëüçîâàíèþ è îõðàíå âîñïðîèçâîäèìûõ ïðèðîäíûõ ðåñóðñîâ Êðàéíåãî Ñåâåðà ÑÑÑÐ. Ñâåðäëîâñê: ÓÔÀÍ ÑÑÑÐ, 1970. 218–219 ñ.)
288.	Ischenko N. F. 1981. Ecological and physiological characteristics of the microflora of some soils of the forest-tundra of the Trans-Urals (Èùåíêî Í.Ô. Ýêîëîãî-ôèçèîëîãè÷åñêèå îñîáåííîñòè ìèêðîôëîðû íåêîòîðûõ ïî÷â ëåñîòóíäðû Çàóðàëüÿ: àâòîðåô. äèñ. ... êàíä. áèîë. íàóê 1981.)
289.	Karatygin I.V., Nezdoimonogo E.L., Novozhilov Yu.K., Zhurbenko M.P. 1999. Russian Arctic Fungi (Êàðàòûãèí, È.Â., Íåçäîéìèíîãî, Ý.Ë., Íîâîæèëîâ, Þ.Ê., Æóðáåíêî, Ì.Ï., 1999. Ãðèáû Ðîññèéñêîé Àðêòèêè. Àííîòèðîâàííûé ñïèñîê âèäîâ [Russian Arctic Fungi]. Èçä-âî ÑÏá. ãîñ. õèì.-ôàðìàöåâò. àêàä., ÑÏá.)
290.	Kartavenko N. T.  1961. Rare species of fungi found in the Urals (Êàðòàâåíêî Í.Ò. Ðåäêèå âèäû ãðèáîâ, îáíàðóæåííûå íà Óðàëå // Áîòàíè÷åñêèå ìàòåðèàëû Îòäåëà ñïîðîâûõ ðàñòåíèé Áîòàíè÷åñêîãî èíñòèòóòà èì. Â.Ë. Êîìàðîâà ÀÍ ÑÑÑÐ. Ì., Ë.: Èçä-âî ÀÍ ÑÑÑÐ, 1961. 189–196 ñ.)
291.	Kartavenko N. T. 1954. Mushrooms causing rot of the growing cedar wood in the Trans-Urals (Êàðòàâåíêî Í.Ò. Ãðèáû, âûçûâàþùèå ãíèëü äðåâåñèíû ðàñòóùåãî êåäðà â Çàóðàëüå: àâòîðåô. äèñ. ... êàíä. áèîë. íàóê 1954.)
292.	Kartavenko N. T. 1955. Mushrooms causing rot of cedar wood in the Urals (Êàðòàâåíêî Í.Ò. Ãðèáû, âûñûâàþùèå ãíèëü äðåâåñèíû êåäðà íà Óðàëå // Ñáîðíèê ðàáîò ëàáîðàòîðèè ëåñîâåäåíèÿ. Òðóäû èí-òà áèîëîãèè / Ì., Ë.: Èçä-âî ÀÍ ÑÑÑÐ, 1955. 119–144 ñ.)
293.	Kartavenko N. T. 1960. Resistance of coniferous wood to the fungus Stereum sanguinolentum in the forests of the Urals (Êàðòàâåíêî Í.Ò. Ñòîéêîñòü äðåâåñèíû õâîéíûõ ïîðîä ê ãðèáó Stereum sanguinolentum â ëåñàõ Óðàëà // Âîïðîñû ïðåäîõðàíåíèÿ äðåâåñèíû îò ãíèåíèÿ. Òðóäû èí-òà áèîëîãèè / Ñâåðäëîâñê: ÓÔÀÍ ÑÑÑÐ, 1960. 107–117 ñ.)
294.	Kazantseva L. K. 1966. To the mycoflora of the eastern slope of the Polar Urals (Êàçàíöåâà Ë.Ê. Ê ìèêîôëîðå âîñòî÷íîãî ñêëîíà Ïîëÿðíîãî Óðàëà // Çàïèñêè Ñâåðäëîâñêîãî îòäåëåíèÿ Âñåñîþçíîãî áîòàíè÷åñêîãî î-âà. 1966. ¹ 4. C. 162–166.)
295.	Kazantseva L. K. 1967. About smut and rust fungi of the Polar Urals (Êàçàíöåâà Ë.Ê. Î ãîëîâíåâûõ è ðæàâ÷èííûõ ãðèáàõ Ïîëÿðíîãî Óðàëà // Ìàòåðèàëû îò÷åòíîé ñåññèè Èí-òà ýêîëîãèè ðàñòåíèé è æèâîòíûõ Óðàë. ôèë. ÀÍ ÑÑÑÐ çà. 1967. C. 33–38.)
296.	Kazantseva L. K. 1968. On the seasonal development of higher fungi in the Polar Urals (Êàçàíöåâà Ë.Ê. Î ñåçîííîì ðàçâèòèè âûñøèõ ãðèáîâ íà Ïîëÿðíîì Óðàëå // Ìàòåðèàëû îò÷åòíîé ñåññèè Èíñòèòóòà ýêîëîãèè ðàñòåíèé è æèâîòíûõ çà 1967 ã. Áîòàíèêà. Ñâåðäëîâñê: ÓÔÀÍ ÑÑÑÐ, 1968. 21–25 ñ.)
297.	Kazantseva L. K. 1970. Agaric mushrooms collected in the Polar Urals (Êàçàíöåâà Ë.Ê. Àãàðèêîâûå ãðèáû, ñîáðàííûå íà Ïîëÿðíîì Óðàëå // Ýêîëîãèÿ ðàñòåíèé è ãåîáîòàíèêà: ìàòåðèàëû îò÷åòíîé ñåññèè ÈÝÐèÆ çà 1968 ã. Ñâåðäëîâñê: ÓÔÀÍ ÑÑÑÐ, 1970. 68–72 ñ.)
298.	Kazantseva L. K. 1970. To the flora of basidiomycetes of the Polar Urals (Êàçàíöåâà Ë.Ê. Ê ôëîðå áàçèäèàëüíûõ ãðèáîâ Ïîëÿðíîãî Óðàëà // Çàïèñêè Ñâåðäëîâñêîãî îòäåëåíèÿ Âñåñîþçíîãî áîòàíè÷åñêîãî î-âà. 1970. ¹ 5. C. 216–221.)
299.	Kazantseva L. K. 1970. To the question of the decay rate of wood of some species in the conditions of the Polar Urals (Êàçàíöåâà Ë.Ê. Ê âîïðîñó î ñêîðîñòè ðàñïàäà äðåâåñèíû íåêîòîðûõ ïîðîä â óñëîâèÿõ Ïîëÿðíîãî Óðàëà // Ýêîëîãèÿ ðàñòåíèé è ãåîáîòàíèêà: Ìàò-ëû Îò÷åòíîé ñåññèè ÈÝÐèÆ çà 1968 ã. Ñâåðäëîâñê: ÓÔÀÍ ÑÑÑÐ, 1970. 83–86 ñ.)
300.	Kazantseva L. K. 1971. About mushrooms that settle on felled coniferous wood when it is in the forest: Polar Ural (Êàçàíöåâà Ë.Ê. Î ãðèáàõ, ïîñåëÿþùèõñÿ íà ñðóáëåííîé äðåâåñèíå õâîéíûõ ïîðîä ïðè íàõîæäåíèè åå â ëåñó: Ïîëÿðíûé Óðàë // Ìàòåðèàëû VI ñèìïîçèóìà ìèêîëîãîâ è ëèõåíîëîãîâ Ïðèáàëòèéñêîãî ðåãèîíà. Ðèãà:, 1971. 185–191 ñ.)
301.	Kazantseva L. K. 1971. Mycoflora of the Polar Urals and its role in the initial stages of wood decay (Êàçàíöåâà Ë.Ê. Ìèêîôëîðà Ïîëÿðíîãî Óðàëà è åå ðîëü â íà÷àëüíûõ ñòàäèÿõ ðàñïàäà äðåâåñèíû: àâòîðåô. äèñ. ... êàíä. áèîë íàóê 1971.)
302.	Kazantseva L. K. 1971. The role of mushrooms in the decay of Siberian larch wood in the Polar Urals (Êàçàíöåâà Ë.Ê. Ðîëü ãðèáîâ â ðàñïàäå äðåâåñèíû ëèñòâåííèöû ñèáèðñêîé íà Ïîëÿðíîì Óðàëå // Ýêîëîãèÿ. 1971. ¹ 2. C. 96–98.)
303.	Kazantseva L. K. 1972. Role of fungi in the decomposition of wood and litter in the forest tundra zone (Êàçàíöåâà Ë.Ê. Ðîëü ãðèáîâ â ðàçëîæåíèè äðåâåñèíû è îïàäà â çîíå ëåñîòóíäðû // Ìèêîëîãèÿ è ôèòîïàòîëîãèÿ. 1972. ¹ 2 (6). C. 115–116.)
304.	Kazantseva L. K., Sirko A.V. 1974. Ascomycetes as components of some plant communities in the Polar Urals (Êàçàíöåâà Ë.Ê., Ñèðêî À.Â. Ñóì÷àòûå ãðèáû êàê êîìïîíåíòû íåêîòîðûõ ðàñòèòåëüíûõ ñîîáùåñòâ Ïîëÿðíîãî Óðàëà // Òðóäû Èí-òà ýêîëîãèè ðàñòåíèé è æèâîòíûõ / Ñâåðäëîâñê: ÓÍÖ ÀÍ ÑÑÑÐ, 1974. 95–105 ñ.)
305.	Knudsen H., Mukhin V. A. (Eds.) 1998. Arctic and Alpine Mycology. V. 5. 171 ñ.
306.	Knudsen H., Mukhin V.A. 1998. The arctic-apline agaric element in the Polar Urals and Yamal, Western Siberia // Arctic and Alpine Mycology’ 5: Proc. of the Fifth Intern. Symp. (Labytnangi, Russia, August 15-27, 1996). C. 152–162.
307.	Kotlov YU.V. 1994. New species for the Polar Urals lichens from the coast of the Kara Sea (Êîòëîâ Þ.Â. Íîâûå äëÿ Ïîëÿðíîãî Óðàëà âèäû ëèøàéíèêîâ ñ ïîáåðåæüÿ Êàðñêîãî ìîðÿ // Áîòàíè÷åñêèé æóðíàë. 1994. ¹ 7 (79). C. 122–124.)
308.	Kotiranta H., Penzina T., 1998. Notes on the North Ural Aphyllophorales (Basidiomycetes). Arctic and Alpine Mycology 5, 67–81.
309.	Krasutskiy B. V. 1992. Mycophilous beetles of lignicolous fungi in the Polar Urals (Êðàñóöêèé Á.Â. Æåñêîêðûëûå-ìèöåòîáèîíòû äåðåâîîáðàçóþùèõ ãðèáîâ íà Ïîëÿðíîì Óðàëå Åêàòåðèíáóðã: Íàóêà, 1992. 75–78 ñ.)
310.	Krasutskiy B. V. 1992. Mycophilous beetles of lignicolous fungi of Priobskaya forest-tundra (Êðàñóöêèé Á.Â. Æåñòêîêðûëûå-ìèöåòîáèîíòû äåðåâîîáðàçóþùèõ ãðèáîâ ïðèîáñêîé ëåñîòóíäðû // Íàñåêîìûå â åñòåñòâåííûõ è àíòðîïîãåííûõ áèîãåîöåíîçàõ Óðàëà: ìàòåðèàëû IV ñîâåù. ýíòîìîëîãîâ Óðàëà (Ïåðìü, 24-26 ìàðòà 1992 ã.). Åêàòåðèíáóðã: Íàóêà, 1992. 73–75 ñ.)
311.	Krasutskiy B. V. 1996. Additions to the fauna of mycophilous beetles of the Polar Urals and Priobsk forest tundra (Êðàñóöêèé Á.Â. Äîïîëíåíèÿ ê ôàóíå ìèöåòîôèëüíûõ æåñêîêðûëûõ Ïîëÿðíîãî Óðàëà è Ïðèîáñêîé ëåñîòóíäðû // Ýêîëîãè÷åñêèå èññëåäîâàíèÿ íà Óðàëå. Êóñòàíàé:, 1996. 51–52 ñ.)
312.	Krasutskiy B. V. 1996. The first data on the fauna and biology of beetles (Insecta, Coleoptera) - mycetobionts of the main lignocolous fungi of the Yugansky nature reserve (Êðàñóöêèé Á.Â. Ïåðâûå äàííûå ïî ôàóíå è áèîëîãèè æåñòêîêðûëûõ (Insecta, Coleoptera) - ìèöåòîáèîíòîâ îñíîâíûõ äåðåâîðàçðóøàþùèõ ãðèáîâ çàïîâåäíèêà «Þãàíñêèé» // Ýêîñèñòåìû Ñðåäíåãî Ïðèîáüÿ. Åêàòåðèíáóðã:, 1996.)
313.	Krasutskiy B. V. 2002. The first data on the fauna of mycetophilous beetles (Coleoptera, Insecta) of the Siberian Uvali Nature Reserve (Êðàñóöêèé Á.Â. Ïåðâûå äàííûå îï ôàóíå ìèöåòîôèëüíûõ æåñòêîêðûëûõ (Coleoptera, Insecta) çàïîâåäíî-ïðèðîäíîãî ïàðêà «Ñèáèðñêèå Óâàëû» // Ñëîâöîâñêèå ÷òåíèÿ-2002: ìàòåðèàëû Âñåðîññèéñêîé íàó÷-ïðàêò. êðàåâåä. êîíô. (Òþìåíü, 12-15 íîÿá. 2002 ã.). Òþìåíü: Èçäàòåëüñòâî Òþìåíñêîãî ãîñóäàðñòâåííîãî óíèâåðñèòåòà, 2002. 229–231 ñ.)
314.	Krasutskiy B. V. 2005. Mycetophilous beetles of the Urals and Trans-Urals. T. 2. The system "Fungus - Insects" (Êðàñóöêèé Á.Â. Ìèöåòîôèëüíûå æåñòêîêðûëûå Óðàëà è Çàóðàëüÿ. Ò. 2. Ñèñòåìà «Ãðèáû - íàñåêîìûå» / Á.Â. Êðàñóöêèé, 2005.)
315.	Krasutskiy B. V. 2006. Coleoptera associated with the birch tinder Piptoporus betulinus (Badidiomycetes, Aphyllophorales) in the forests of the Urals and Trans-Urals (Êðàñóöêèé Á.Â. Æåñòêîêðûëûå (Coleoptera), ñâÿçàííûå ñ áåðåçîâûì òðóòîâèêîì Piptoporus betulinus (Badidiomycetes, Aphyllophorales) â ëåñàõ Óðàëà è Çàóðàëüÿ // Ýíòîìîë. îáîçðåíèå. 2006. ¹ 4 (85). C. 758–773.)
316.	Krasutskiy B. V. 2007. Coleoptera associated with tinder fungus Daedaleopsis confragosa (Basidiomycetes, Aphyllophorales) in the forests of the Urals and Trans-Urals (Êðàñóöêèé Á.Â. Æåñòêîêðûëûå (Coleoptera), ñâÿçàííûå ñ òðóòîâèêîì Daedaleopsis confragosa (Basidiomycetes, Aphyllophorales) â ëåñàõ Óðàëà è Çàóðàëüÿ // Ýíòîìîë. îáîçðåíèå. 2007. ¹ 2 (86).)
317.	Krasutskiy B. V. 2007. Coleoptera associated with tinder fungus Fomitopsis pinicola (Basidiomycetes, Aphyllophorales) in the forests of the Urals and Trans-Urals (Êðàñóöêèé Á.Â. Æåñòêîêðûòûå (Coleoptera), ñâÿçàííûå ñ îêàéìëåííûì òðóòîâèêîì Fomitopsis pinicola (Basidiomycetes, Aphyllophorales) â ëåñàõ Óðàëà è Çàóðàëüÿ // Ýíòîìîë. îáîçðåíèå. 2007. ¹ 4 (86). C. 532–545.
318.	Krasutskiy B. V. 2007. Mycetophilous beetles of the Urals and Trans-Urals. The system Lignicolous fungi – Insects: PhD thesis. (Êðàñóöêèé Á.Â. Ìèöåòîôèëüíûå æåñòêîêðûëûå (Coleoptera, Insecta) Óðàëà è Çàóðàëüÿ. Ñèñòåìà Äåðåâîðàçðóøàþùèå ãðèáû—Íàñåêîìûå: àâòîðåô. … äîêò. áèîë. Íàóê. 2007.)
319.	Kulay G. A. 1968. Microbiological characteristics of some soils of the forest-tundra: field station “Kharp” (Êóëàé Ã.À. Ìèêðîáèîëîãè÷åñêàÿ õàðàêòåðèñòèêà íåêîòîðûõ ïî÷â ëåñîòóíäðû: (ó÷àñòîê ÌÏÁ «Õàðï») // Ìàòåðèàëû îò÷åòíîé ñåññèè Ëàáîðàòîðèè ëåñîâåäåíèÿ è ïî÷âåííîé ìèêðîáèîëîãèè çà 1967 ãîä. Ñâåðäëîâñê: ÓÔÀÍ ÑÑÑÐ, 1968. 30–33 ñ.)
320.	Kulay G. A. 1970. Comparative characteristics of microbiological activity in some soils of the forest-tundra of the “Kharp” field station (Êóëàé Ã.À. Ñðàâíèòåëüíàÿ õàðàêòåðèñòèêà ìèêðîáèîëîãè÷åñêîé äåÿòåëüíîñòè â íåêîòîðûõ ïî÷âàõ ëåñîòóíäðû ó÷àñòêà ÌÁÏ «Õàðï» // Ïðîäóêòèâíîñòü áèîãåîöåíîçîâ Ñóáàðêòèêè: ìàòåðèàëû ñèì. ïî èçó÷åíèþ, ðàöèîí. èñïîëüçîâàíèÿ è îõðàíå âîñïðîèçâîäèìûõ ïðèðîä. ðåñóðñîâ Êðàéíåãî Ñåâåðà ÑÑÑÐ. Ñâåðäëîâñê: ÓÔÀÍ ÑÑÑÐ, 1970. 221–222 ñ.)
321.	Kulay G. A. 1970. Features of the formation of microbial cenoses in mountain forest soils of the Northern Urals (Êóëàé Ã.À. Îñîáåííîñòè ôîðìèðîâàíèÿ ìèêðîáíûõ öåíîçîâ â ãîðíî-ëåñíûõ ïî÷âàõ Ñåâåðíîãî Óðàëà // Ëåñíûå ïî÷âû ñåâåðíîé òàéãè Óðàëà è Çàóðàëüÿ. Òðóäû Èí-òà ýêîëîãèè ðàñòåíèé è æèâîòíûõ / Ñâåðäëîâñê: ÓÔÀÍ ÑÑÑÐ, 1970. 29–49 ñ.)
322.	Kulay G. A., Ischenko N. F. 1974. Composition and dynamics of microflora of soils of forest-tundra (Êóëàé Ã.À., Èùåíêî Í.Ô. Ñîñòàâ è äèíàìèêà ìèêðîôëîðû ïî÷â ëåñîòóíäðû // Áèîìàññà è äèíàìèêà ðàñòèòåëüíîãî ïîêðîâà è æèâîòíîãî íàñåëåíèÿ â ëåñîòóíäðå. Òðóäû Èí-òà ýêîëîãèè ðàñòåíèé è æèâîòíûõ / Ñâåðäëîâñê: ÓÍÖ ÀÍ ÑÑÑÐ, 1974. 72–86 ñ.)
323.	Kuvaev V. B. 1970. Lichens and mosses of the Polar Urals and adjacent plains (Êóâàåâ Â.Á. 1970. Ëèøàéíèêè è ìõè Ïðèðîëÿðíîãî Óðàëà è ïðèëàãåþùèõ ðàâíèí // Òð. Èí-òà ýêîëîãèè ðàñòåíèé è æèâîòíûõ ÓÍÖ ÀÍ ÑÑÑÐ. 1970. (70). C. 93–133.)
324.	Lavrov N. N. 1951. Fungi and myxomycetes of Siberia. V. 5. Pathogenic fungi of cereals (Ëàâðîâ Í.Í. Ôëîðà ãðèáîâ è ñëèçåâèêîâ Ñèáèðè. Âûïóñê 5. Î÷åðê ìèêîôëîðû çëàêîâ Ñèáèðè / Í.Í. Ëàâðîâ, Òîìñê: Òîìñêèé ãîñóäàðñòâåííûé óíèâåðñèòåò, 1951.)
325.	Magomedova M. A. 2002. Ground lichens of the Polar Urals and their feed value for reindeer (Ìàãîìåäîâà Ì.À. Íàïî÷âåííûå ëèøàéíèêè Ïîëÿðíîãî Óðàëà è èõ êîðìîâîå çíà÷åíèå äëÿ ñåâåðíîãî îëåíÿ // Áèîëîãè÷åñêèå ðåñóðñû Ïîëÿðíîãî Óðàëà. Íàó÷. âåñòí. / Ñàëåõàðä:, 2002. 90–96 ñ.)
326.	Magomedova M. A. 2003. Lichens as a component of vegetation in the arctic and boreal highlands: PhD (Ìàãîìåäîâà Ì.À. Ëèøàéíèêè êàê êîìïîíåíò ðàñòèòåëüíîãî ïîêðîâà àðêòè÷åñêèõ è áîðåàëüíûõ âûñîêîãîðèé: Àâòîðåô. äèñ. ... ä-ðà áèîë. íàóê. 2003.)
327.	Magomedova M. A., Ectova S. N. 2006. Lichens (Ìàãîìåäîâà Ì.À., Ýêòîâà Ñ.Í. Ëèøàéíèêè // Ïîëóîñòðîâ ßìàë: ðàñòèòåëüíûé ïîêðîâ, 2006. 117–147 ñ.)
328.	Magomedova M.A., Ektova S.N., Ryabiceva N.YU. 2006. Lichens (Ìàãîìåäîâà Ì.À., Ýêòîâà Ñ.Í., Ðÿáèöåâà Í.Þ. Ëèøàéíèêè // Ðàñòèòåëüíûé ïîêðîâ è ðàñòèòåëüíûå ðåñóðñû Ïîëÿðíîãî Óðàëà, 2006. 257–327 ñ.)
329.	Martin Yu. L. 1967. Formation of lichen sinusia on the moraines of the glaciers of the Polar Urals: PhD (Ìàðòèí Þ.Ë. Ôîðìèðîâàíèå ëèøàéíèêîâûõ ñèíóçèé íà ìîðåíàõ ëåäíèêîâ Ïîëÿðíîãî Óðàëà: Äèñ. ... êàíä. áèîë. íàóê 1967.)
330.	Martin Yu. L. 1968. On the dynamics of biomass in moraine lichen sinusia (Ìàðòèí Þ.Ë. Î äèíàìèêå áèîìàññû â ìîðåííûõ ëèøàéíèêîâûõ ñèíóçèÿõ // Ìàòåðèàëû îò÷åòíîé ñåññèè Èíñòèòóòà ýêîëîãèè ðàñòåíèé è æèâîòíûõ ÓÔÀÍ çà 1967 ãîä: Áîòàíèêà. Ñâåðäëîâñê:, 1968. 6–7 ñ.)
331.	Martin Yu. L. 1970. Notes on lichenflora and the main lichen synusias of the Harp field station (Ìàðòèí Þ.Ë. Çàìåòêè î ëèõåíîôëîðå è îñíîâíûõ ëèøàéíèêîâûõ ñèíóçèÿõ ñòàöèîíàðà «Õàðï» // Ñïîðîâûå ðàñòåíèÿ Óðàëà. Òð. ÈÝÐèÆ ÓÐÀÍ ÑÑÑÐ / Ñâåðäëîâñê:, 1970. 134–139 ñ.)
332.	Martin Yu. L. 1970. Ordination of lichen communities on young glacial moraines (Ìàðòèí Þ.Ë. Îðäèíàöèÿ ëèøàéíèêîâûõ ãðóïïèðîâîê íà ìîëîäûõ ëåäíèêîâûõ ìîðåíàõ // Ýêîëîãèÿ ðàñòåíèé è ãåîáîòàíèêà: Ìàòåðèàëû îò÷åò, ñåññèè ÈÝÐèÆ çà 1968 ã. Ñâåðäëîâñê:, 1970. 9–12 ñ.)
333.	Martin Yu. L. 1970. The role of lichens in some biogeocenoses of the Polar Urals (Ìàðòèí Þ.Ë. Ðîëü ëèøàéíèêîâ â íåêîòîðûõ áèîãåîöåíîçàõ Ïîëÿðíîãî Óðàëà // Ýêîëîãèÿ ðàñòåíèé è ãåîáîòàíèêà: Ìàòåðèàëû îò÷åò, ñåññèè ÈÝÐèÆ çà 1968 ã. Ñûêòûâêàð, 1970. 85–89 ñ.)
334.	Martin Yu. L. On the age structure of the lichen moraine cover of some modern glaciers (Ìàðòèí Þ.Ë. Î âîçðàñòíîé ñòðóêòóðå ëèøàéíèêîâîãî ïîêðîâà ìîðåí íåêîòîðûõ ñîâðåìåííûõ ëåäíèêîâ // Òð. Èí-òà ýêîëîãèè ðàñòåíèé è æèâîòíûõ ÓÔÀÍ ÑÑÑÐ. ¹ 69. 1969. C. 201–207.)
335.	Matveeva, N.V., Zanoha, L.L., Afonina, O.M., Potemkin A, D., Patova, E.N., Davydov, D.A., Andreeva, V.M., ZHurbenko, M.P., Konoreva, L.A., Zmitrovich, I.V., Ezhov, O.N., Shiryaev, A.G., Kircideli, I.YU. 2015. Plants and fungi of the polar deserts of the northern hemisphere (Ìàòâååâà, Í.Â., Çàíîõà, Ë.Ë., Àôîíèíà, Î.Ì., Ïîòåìêèí À, Ä., Ïàòîâà, Å.Í., Äàâûäîâ, Ä.À., Àíäðååâà, Â.Ì., Æóðáåíêî, Ì.Ï., Êîíîðåâà, Ë.À., Çìèòðîâè÷, È.Â., Åæîâ, Î.Í., Øèðÿåâ, À.Ã., Êèðöèäåëè, È.Þ. 2015. Ðàñòåíèÿ è ãðèáû ïîëÿðíûõ ïóñòûíü ñåâåðíîãî ïîëóøàðèÿ, ÌÀÐÀÔÎÍ.)
336.	Morozova L. M., Ectova S. N. 2007. Stock of aboveground phytomass in mountain lichen and moss tundra of the Polar Urals in conditions of intensive reindeer grazing (Ìîðîçîâà Ë.Ì., Ýêòîâà Ñ.Í. Çàïàñ íàäçåìíîé ôèòîìàññû â ãîðíûõ ëèøàéíèêîâûõ è ìîõîâûõ òóíäðàõ Ïîëÿðíîãî Óðàëà â óñëîâèÿõ èíòåíñèâíîãî âûïàñà ñåâåðíûõ îëåíåé // Ãîðíûå ýêîñèñòåìû è èõ êîìïîíåíòû. Îáùåñòâî ñ îãðàíè÷åííîé îòâåòñòâåííîñòüþ Òîâàðèùåñòâî íàó÷íûõ èçäàíèé ÊÌÊ, 2007. 162–168 ñ.)
337.	Morozova L.M., Ectova S.N., Ryabitseva SN.Yu. 2007. Restoration of vegetation cover in burning areas in the forest-tundra zone  (Ìîðîçîâà, Ë.Ì., Ýêòîâà, Ñ.Í., Ðÿáèöåâà, Í.Þ., 2007. Âîññòàíîâëåíèå ðàñòèòåëüíîãî ïîêðîâà íà ãàðÿõ â çîíå ëåñîòóíäðû). Ýêîñèñòåìû Ñóáàðêòèêè: ñòðóêòóðà, äèíàìèêà, ïðîáëåìû îõðàíû 6, 17–32.
338.	Morozova L.M., Ektova S.N., Magomedova M.A. 2006. Lichens as a component of vegetation (Ìîðîçîâà Ë.Ì., Ýêòîâà Ñ.Í., Ìàãîìåäîâà Ì.À. Ëèøàéíèêè êàê êîìïîíåíò ðàñòèòåëüíîãî ïîêðîâà // Ðàñòèòåëüíûé ïîêðîâ è ðàñòèòåëüíûå ðåñóðñû Ïîëÿðíîãî Óðàëà. 2006. 450–472 ñ.)
339.	Muhin V.A., Ushakova N.V., Mihaleva L.G. 2004. Distribution of Fomitopsis cajanderi (P. Karst) Kotlaba et Pouzar in the Urals and in the Asian part of Russia (Ìóõèí Â.À., Óøàêîâà Í.Â., Ìèõàëåâà Ë.Ã. Ðàñïðîñòðàíåíèå Fomitopsis cajanderi (P.Karst) Kotlaba et Pouzar íà Óðàëå è â àçèàòñêîé ÷àñòè Ðîññèè // Òðóäû èíñòèòóòà áèîðåñóðñîâ è ïðèêëàäíîé ýêîëîãèè. 2004. C. 19–25.)
340.	Mukhin V. A. 1981. Features of florogenesis of tundra mushrooms of forest-tundra woodlands of Western Siberia (Ìóõèí Â.À. Îñîáåííîñòè ôëîðîãåíåçà òóíäðîâûõ ãðèáîâ ëåñîòóíäðîâûõ ðåäêîëåñèé Çàïàäíîé Ñèáèðè // Áèîëîãè÷åñêèå ïðîáëåìû Ñåâåðà: IX ñèìï.: òåç. äîêë. 1981. 68 ñ.)
341.	Mukhin V. A. 1982. Dominant species of xylotrophic basidiomycetes in the mountain forests of the pre-tundra type in the Polar Urals (Ìóõèí Â.À. Äîìèíèðóþùèå âèäû êñèëîòðîôíûõ áàçèäèàëüíûõ ãðèáîâ â ãîðíûõ ëåñàõ ïðåäëåñîòóíäðîâîãî òèïà íà Ïîëÿðíîì Óðàëå // Èçó÷åíèå è îñâîåíèå ôëîðû è ðàñòèòåëüíîñòè âûñîêîãîðèé: VIII Âñåñîþç. ñîâåù. (òåç. äîêë.). 1982. 59 ñ.)
342.	Mukhin V. A. 1983. Consortia of woody plants at the polar limit of their distribution. Xylotrophic basidiomycetes (Ìóõèí Â.À. Êîíñîðöèè äðåâåñíûõ ðàñòåíèé íà ïîëÿðíîì ïðåäåëå èõ ðàñïðîñòðàíåíèÿ. Êñèëîòðîôíûå áàçèäèàëüíûå ãðèáû // Ìèêîðèçà è äðóãèå ôîðìû êîíñîðòèâíûõ ñâÿçåé â ïðèðîäå. Ïåðìü:, 1983. 61–63 ñ.)
343.	Mukhin V. A. 1984. Xylotrophic basidiomycetes of the Priobskaya forest-tundra: ecological and floristic essay (Ìóõèí Â.À. Êñèëîòðîôíûå áàçèäèàëüíûå ãðèáû ïðèîáñêîé ëåñîòóíäðû: ýêîëîãî-ôëîðèñòè÷åñêèé î÷åðê / Â.À. Ìóõèí, Ïðåïð. Ñâåðäëîâñê: ÓÍÖ ÀÍ ÑÑÑÐ:, 1984.)
344.	Mukhin V. A. 1987. Active core of the subarctic flora of xylotrophic basidiomycetes of Western Siberia (Ìóõèí Â.À. Àêòèâíîå ÿäðî ñóáàðêòè÷åñêîé ôëîðû êñèëîòðîôíûõ áàçèäèîìèöåòîâ Çàïàäíîé Ñèáèðè // Ìèêîëîãèÿ è ôèòîïàòîëîãèÿ. 1987. ¹ 3 (21). C. 195–199.)
345.	Mukhin V. A. 1987. Flora of xylotrophic basidiomycetes of the pre-tundra forests of the Northern Priobye (Ìóõèí Â.À. Ôëîðà êñèëîòðîôíûõ áàçèäèàëüíûõ ãðèáîâ ïðåäëåñîòóíäðîâûõ ðåäêîëåñèé Ñåâåðíîãî Ïðèîáüÿ // Ìèêîëîãèÿ è ôèòîïàòîëîãèÿ. 1987. ¹ 2 (21). C. 130.)
346.	Mukhin V. A. 1991. Xylotrophic basidiomycetes of the shrub tundra of the Yamal (Ìóõèí Â.À. Êñèëîòðîôíûå áàçèäèîìèöåòû êóñòàðíèêîâûõ òóíäð ßìàëà // Ìèêîëîãèÿ è ôèòîïàòîëîãèÿ. 1991. ¹ 5 (25). C. 394–397.)
347.	Mukhin V. A. 1995. Fungi (Ìóõèí Â.À. Ãðèáû // Ïðèðîäà ßìàëà. Ñâåðäëîâñê: Óðàëüñêàÿ èçäàòåëüñêàÿ ôèðìà"Íàóêà", 1995. 218–226 ñ.)
348.	Mukhin V. A. 1996. Fungi of Yamal (Ìóõèí Â.À. Ãðèáû ßìàëà // ßìàë - ñîêðîâèùíèöà Ðîññèè. 1996. 30–33 ñ.)
349.	Mukhin V. A., Stepanova N. T. 1979. The productivity of soil macromycetes in the tundra of the South Yamal (Ìóõèí Â.À., Ñòåïàíîâà Í.Ò. Ïðîäóêòèâíîñòü íàïî÷âåííûõ ìàêðîìèöåòîâ â òóíäðå Þæíîãî ßìàëà // Áèîãåîöåíîòè÷åñêàÿ ðîëü ãðèáîâ: èíôîðì. ìàòåðèàëû ëàá. ýêîëîãèè íèçøèõ ðàñòåíèé-ðåäóöåíòîâ. Ñâåðäëîâñê: ÓÍÖ ÀÍ ÑÑÑÐ, 1979. 44–45 ñ.)
350.	Mukhin V. A., Stepanova N. T. 1982. Aphyllophoroid fungi of Priobskaya forest tundra (Ìóõèí Â., Ñòåïàíîâà Í. Òðóòîâûå ãðèáû Ïðèîáñêîé ëåñîòóíäðû // Ìèêîëîãèÿ è ôèòîïàòîëîãèÿ. 1982. ¹ 1 (16). C. 12.)
351.	Mukhin V. A., Stepanova N. T. 1983. The role of Corticioid fungi in the decomposition of wood in Yamal (Ìóõèí Â.À., Ñòåïàíîâà Í.Ò. Ðîëü êîðòèöèåâûõ ãðèáîâ â ðàçëîæåíèè äðåâåñèíû íà ßìàëå // Ìèêîëîãèÿ è ôèòîïàòîëîãèÿ. 1983. ¹ 4 (17). C. 345–348.)
352.	Mukhin V.A. 1980. Biogeocenotic value of wood-decay semi-parasitic fungi in the floodplain forests of the Subarctic (Áèîãåîöåíîòè÷åñêîå çíà÷åíèå äåðåâîðàçðóøàþùèõ ãðèáîâ ôàêóëüòàòèâíûõ ïàðàçèòîâ â ïîéìåííûõ ëåñàõ Ñóáàðêòèêè, in: Ïðîáëåìû Ýêîëîãèè, Ðàöèîíàëüíîãî Èñïîëüçîâàíèÿ è Îõðàíû Ïðèðîäíûõ Ðåñóðñîâ Íà Óðàëå?: (Òåç. Äîêë.), 1-5 Àïð. ÓÍÖ ÀÍ ÑÑÑÐ, Ñâåðäëîâñê, pp. 67–69.)
353.	Mukhin V.A. 1983a. The abundance of Chaga in Nizhneye Priobye (×èñëåííîñòü ÷àãè â Íèæíåì Ïðèîáüå, in: Ïðîáëåìû Ïðîäîâîëüñòâåííîãî è Êîðìîâîãî Èñïîëüçîâàíèÿ Íåäðåâåñíûõ è Âòîðîñòåïåííûõ Ëåñíûõ Ðåñóðñîâ?: Òåç. Äîêë. Âñåñîþç. Ñîâåù., 24-26 Ìàÿ, 1983. ÈËÈÄ, Êðàñíîÿðñê, p. 255.)
354.	Mukhin V.A. 1983b. The number of xylotrophic basidiomycetes in the hypoarctic forests of the Nizhnyaya forest tundra  (×èñëåííîñòü êñèëîòðîôíûõ áàçèäèàëüíûõ ãðèáîâ â ãèïîàðêòè÷åñêèõ ðåäêîëåñüÿõ ïðèîáñêîé ëåñîòóíäðû, in: Áèîëîãè÷åñêèå Ïðîáëåìû Ñåâåðà: Òåç. X Âñåñîþç. Ñèìï. ÀÍ ÑÑÑÐ, Äàëüíåâîñò. íàó÷. öåíòð, Èí-ò áèîë. ïðîáë. Ñåâåðà, Ìàãàäàí, pp. 158–159.)
355.	Mukhin V.A. 1984. Ecological optima of some species of fungi in Western Siberia (Ýêîëîãè÷åñêèå îïòèìóìû íåêîòîðûõ âèäîâ òðóòîâûõ ãðèáîâ â Çàïàäíîé Ñèáèðè, in: Áîòàíè÷åñêèå Èññëåäîâàíèÿ Íà Óðàëå?: (Èíôîðì. Ìàòåðèàëû). ÓÍÖ ÀÍ ÑÑÑÐ, Ñâåðäëîâñê, pp. 76–77.)
356.	Mukhin V.A. 1985a. Ecological optima of stem rot pathogens in Western Siberia (Ýêîëîãè÷åñêèå îïòèìóìû âîçáóäèòåëåé ñòâîëîâûõ ãíèëåé â Çàïàäíîé Ñèáèðè), in: Ñîâðåìåííûå Ïðîáëåìû Ëåñîçàùèòû è Ïóòè Èõ Ðåøåíèÿ?: Ìàòåðèàëû Ðåãèîí. Íàó÷.-Ïðîèçâ. Êîíô. Áåëîðóññèè è Ïðèáàëò. Ðåñïóáëèê (Ìèíñê, 13-15 Ñåíò. 1984 ã.). ÁÒÈ, Ìèíñê, pp. 89–90.
357.	Mukhin V.A. 1985b. The structure of xylotrophic basidiomycete communities and its classification (Ñòðóêòóðà ñîîáùåñòâ êñèëîòðîôíûõ áàçèäèîìèöåòîâ è âîïðîñû èõ êëàññèôèêàöèè), in: Áîòàíè÷åñêèå Èññëåäîâàíèÿ Íà Óðàëå: (Èíôîðì. Ìàòåðèàëû). ÓÍÖ ÀÍ ÑÑÑÐ, Ñâåðäëîâñê, p. 7.
358.	Mukhin V.A. 1986. Systematic structure of the flora of xylotrophic basidiomycetes of the hypoarctic belt of Western Siberia (Ñèñòåìàòè÷åñêàÿ ñòðóêòóðà ôëîðû êñèëîòðîôíûõ áàçèäèîìèöåòîâ ãèïîàðêòè÷åñêîãî ïîÿñà Çàïàäíîé Ñèáèðè, in: Áîòàíè÷åñêèå Èññëåäîâàíèÿ Íà Óðàëå: (Èíôîðì. Ìàòåðèàëû). ÓÍÖ ÀÍ ÑÑÑÐ, Ñâåðäëîâñê, p. 15.)
359.	Mukhin V.A. 1987. Mycocenoses of xylotrophic basidiomycetes as structural elements of tree species consortia (in the northern taiga forests of Western Siberia) (Ìèêîöåíîÿ÷åéêè êñèëîòðîôíûõ áàçèäèîìèöåòîâ êàê ñòðóêòóðíûå ýëåìåíòû êîíñîðöèé äðåâåñíûõ ïîðîä (â ñåâåðîòàåæíûõ ëåñàõ Çàïàäíîé Ñèáèðè), in: Ìèêîðèçà è Äðóãèå Ôîðìû Êîíñîðòèâíûõ Ñâÿçåé â Ïðèðîäå. Ïåðì. ãîñ. ïåä. èí-ò, Ïåðìü, pp. 91–97.)
360.	Mukhin V.A. 1988. Ecological optima and ranges of xylotrophic basidiomycetes dominant in Western Siberia (Ýêîëîãè÷åñêèå îïòèìóìû è öåíîàðåàëû äîìèíèðóþùèõ â Çàïàäíîé Ñèáèðè âèäîâ êñèëîòðîôíûõ áàçèäèîìèöåòîâ // Ýêîëîãèÿ 1, 78–80.)
361.	Mukhin V.A. 1990. Latitudinal differentiation of the biota fungi of the West Siberian Plain (Øèðîòíàÿ äèôôåðåíöèàöèÿ ãðèáíîé áèîòû Çàïàäíî-Ñèáèðñêîé ðàâíèíû, in: Ýêîëîãî-Ôëîðèñòè÷åñêèå Èññëåäîâàíèÿ Ïî Ñïîðîâûì Ðàñòåíèÿì Óðàëà. ÓðÎ ÀÍ ÑÑÑÐ, Ñâåðäëîâñê, pp. 70–78.)
362.	Mukhin V.A. 1993. Rare species of wood-decaying fungi from the West Siberian plant, in: Fungi of Europe: Investigation, Recording and Conservation: [Proc. of the XI. Congr. of European Mycologists, Kew on 7-11 Sept. 1992]. Kew, pp. 139–145.
363.	Mukhin V.A. 1994. The structure of the mycobiota of the West Siberian Plain. 1. Xylotrophic basidiomycetes of coniferous formations (Ôîðìàöèîííàÿ ñòðóêòóðà ìèêîáèîòû Çàïàäíî-Ñèáèðñêîé ðàâíèíû. 1. Êñèëîòðîôíûå áàçèäèîìèöåòû òåìíîõâîéíûõ ôîðìàöèé, in: Ìèêîðèçû è Äðóãèå Ôîðìû Êîíñîðòèâíûõ Ñâÿçåé â Ïðèðîäå. Ïåðìü, pp. 68–75.)
364.	Mukhin V.A. 1995. Cryophilic Alnus - complexes of xylotrophic basidiomycetes (Êðèîôèëüíûå Alnus – êîìïëåêñû êñèëîòðîôíûõ áàçèäèîìèöåòîâ, in: Ýêîëîãèÿ è Îõðàíà Îêðóæàþùåé Ñðåäû: Òåç. Äîêë. 2 Ìåæäóíàð. Íàó÷.-Ïðàêò. Êîíô. (12-15 Ñåíò. 1995 ã.). Ïåðìü, pp. 27–28.
365.	Mukhin V.A. 1996. Alpha, beta-diversity of wood-decaying basidiomycetes of Western Siberian Subarctic // Arctic and Alpine Mycology: The fifth Intern. Symp. on Arcto-Alpine Mycology, Aug. 15-27, 1996, Labytnangi, Russia?: Abstr, pp 32.
366.	Mukhin V.A. 2000. Stability and adaptive potential of the subarctic biota of xylotrophic basidiomycetes in Eurasia, in: Heritage of the Russian Arctic: Research, Conservation and Intern. Co-Operation: Proc. of the Intern. Sci. Willem Barents Memorial Arctic Conservation Symp., Moscow, 10-14 March, 1988. Ecopros Publ., Moscow, pp. 169–177.
367.	Mukhin V.A. 2002. Distribution and ecology of Porodaedalea chrysoloma (Fr.) Fiasson and Niemela  (Ðàñïðîñòðàíåíèå è ýêîëîãèÿ Porodaedalea chrysoloma (Fr.) Fiasson and Niemela, in: Ïðîáëåìû Ëåñíîé Ôèòîïàòîëîãèè è Ìèêîëîãèè?: Ìàòåðèàëû 5 Ìåæäóíàð. Êîíô., 7-10 (13) Îêò. 2002 ã. Ì., pp. 161–164.)
368.	Mukhin V.A. Hlebitskiy A., Ushakova N.V. 2002. The modern structure and historical dynamics of the range of Fomitopsis officinalis (Vill .: Fr.) Bondartsev et Singer (Ñîâðåìåííàÿ ñòðóêòóðà è èñòîðè÷åñêàÿ äèíàìèêà àðåàëà Fomitopsis officinalis (Vill.: Fr.) Bondartsev et Singer, in: Ñîâðåìåííàÿ Ìèêîëîãèÿ â Ðîññèè: Ïåðâûé Ñúåçä Ìèêîëîãîâ Ðîññèè: Òåç. Äîêë. Íàö. àêàä. ìèêîëîãèè., Ì., p. 114.)
369.	Mukhin V.A., Knudsen H., 1998. The evolution of high latitudinal and altitudinal biotas of xylitrophic basidiomycetes // Arctic and Alpine Mycology: The fifth Intern. Symp. on Arcto-Alpine Mycology, Aug. 15-27, 1996, Labytnangi, Russia?: Abstr, pp 141–151.
370.	Mukhin V.A., Olshvang V.N. 1983. Decomposition of wood in the floodplain forests of Yamal (Ìóõèí Â.À., Îëüøâàíã Â.Í. Ðàçëîæåíèå äðåâåñèíû â ïîéìåííûõ ëåñàõ ßìàëà // Ýêîëîãèÿ. 1983. ¹ 1. C. 44.)
371.	Mukhin V.A., Stepanova N.T. 1981. Pathogens of root rot of trees in the Far North of Western Siberia (Âîçáóäèòåëè êîðíåâûõ ãíèëåé äåðåâüåâ íà Êðàéíåì Ñåâåðå Çàïàäíîé Ñèáèðè, in: Çàùèòà Õâîéíûõ Íàñàæäåíèé Îò Êîðíåâûõ Ãíèëåé: Òåç. Äîêë. Çîíàë. Íàó÷.-Ïðîèçâ. Êîíô. Áåëîðóññèè è Ðåñï. Ïðèáàëòèêè (Ìèíñê, 9-10 Ñåíò. 1981 ã.). Ìèíñê, pp. 48–49.)
372.	Mukhin V.A., Stepanova N.T. 1983. Zonal features of the flora and communities of xylotrophic basidiomycetes of the North of the West Siberian Plain (Çîíàëüíûå îñîáåííîñòè ôëîðû è ñîîáùåñòâ êñèëîòðîôíûõ áàçèäèàëüíûõ ãðèáû ñåâåðà Çàïàäíî-Ñèáèðñêîé ðàâíèíû, in: Òåçèñû Äîêëàäà Äîêëàäîâ VII Äåëåãàòñêîãî Ñúåçäà Âñåñîþçíîãî Áîòàíè÷åñêîãî Îáùåñòâà, Äîíåöê, 11-14 Ìàÿ 1983 ã. Íàóêà, Ë., pp. 113–114.)
373.	Neshta I.D., Matoshina N.A., Galikeeva V.M., Neshta N.M., Samikova V.N., Ryabitseva N.Yu. 2003. Some data on the study of Yamal lichens (Íåøòà, È.Ä., Ìàòîøèíà, Í.À., Ãàëèêååâà, Â.Ì., Íåøòà, Í.Ì., Ñàìèêîâà, Â.Í., Ðÿáèöåâà, Í.Þ., 2003. Íåêîòîðûå äàííûå ïî èçó÷åíèþ ëèøàéíèêîâ ßìàëà. Ìåäèöèíà è îõðàíà çäîðîâüÿ ‘2003’ 5–6, 28.
374.	Oksner A. M. 1945. Materials for lichen flora of the Urals and adjacent areas (Îêñíåð À.Ì. Ìàòåðèàëû äëÿ ëèõåíîôëîðû Óðàëà è ïðèëåãàþùèõ îáëàñòåé // Áîòàíè÷åñêèé æóðíàë ÀÍ ÓÑÑÐ. 1945. ¹ 3. C. 217–246.)
375.	Pristyazhnyuk S. A.  2001. Comparative analysis of soil lichen sinusia in the subarctic tundra of the Yamal Peninsula (Ïðèñòÿæíþê Ñ.À. Ñðàâíèòåëüíûé àíàëèç íàïî÷âåííûõ ëèøàéíèêîâûõ ñèíóçèé â ñóáàðêòè÷åñêèõ òóíäðàõ ïîëóîñòðîâà ßìàë // Áîòàíè÷åñêèé æóðíàë. 2001. ¹ 7 (86). C. 15–25.)
376.	Pristyazhnyuk S. A.  2001. Synusia of ground lichens of the subarctic tundra of the Yamal Peninsula (Ïðèñòÿæíþê Ñ.À. Ñèíóçèè íàïî÷âåííûõ ëèøàéíèêîâ ñóáàðêòè÷åñêèõ òóíäð ïîëóîñòðîâà ßìàë // Áîòàíè÷åñêèé æóðíàë. 2001. ¹ 5 (86). C. 30–38.)
377.	Pristyazhnyuk S. A. 1994. Lichens of the middle course of the Sabayakha River (Western Yamal) (Ïðèñòÿæíþê Ñ.À. Ëèøàéíèêè ñðåäíåãî òå÷åíèÿ ðåêè Ñýáàÿõà (Çàïàäíûé ßìàë) // Áîòàíè÷åñêèé æóðíàë. 1994. ¹ 11 (79). C. 12.)
378.	Pristyazhnyuk S. A. 1996. Lichens and their coenotic role in the vegetation cover of the subarctic tundra subzone of the Yamal Peninsula: PhD (Ïðèñòÿæíþê Ñ.À. Ëèøàéíèêè è èõ öåíîòè÷åñêàÿ ðîëü â ðàñòèòåëüíîì ïîêðîâå ïîäçîíû ñóáàðêòè÷åñêèõ òóíäð ïîëóîñòðîâà ßìàë: Àâòîðåô. äèññ .... êàíä. áèîë. í. 1996.)
379.	Pristyazhnyuk S. A. 1996. Life forms of lichens of the subarctic tundra of the Yamal Peninsula. I. The system of life forms (Ïðèñòÿæíþê Ñ.À. Æèçíåííûå ôîðìû ëèøàéíèêîâ ñóáàðêòè÷åñêèõ òóíäð ïîëóîñòðîâà ßìàë. I. Ñèñòåìà æèçíåííûõ ôîðì // Áîòàíè÷åñêèé æóðíàë. 1996. ¹ 3 (81). C. 34–42.)
380.	Pristyazhnyuk S. A. 1996. Life forms of lichens of the subarctic tundra of the Yamal Peninsula. II. Relation to the ecological factors (Ïðèñòÿæíþê Ñ.À. Æèçíåííûå ôîðìû ëèøàéíèêîâ ñóáàðêòè÷åñêèõ òóíäð ïîëóîñòðîâà ßìàë. II. Ñâÿçü ñ ýêîëîãè÷åñêèìè ôàêòîðàìè // Áîòàíè÷åñêèé æóðíàë. 1996. ¹ 4 (81). C. 48–55.)
381.	Pristyazhnyuk S. A. 1996. Regional ecological-coenotic groups of ground lichens of the Subarctic Yamal (Ïðèñòÿæíþê Ñ.À. Ðåãèîíàëüíûå ýêîëîãî-öåíîòè÷åñêèå ãðóïïû íàïî÷âåííûõ ëèøàéíèêîâ Ñóáàðêòèêè ßìàëà // Ñèáèðñêèé ýêîëîãè÷åñêèé æóðíàë. 1996. ¹ 6. C. 517–525.)
382.	Pristyazhnyuk S. A. 1996. Restoration of shrub-moss-lichen sand-blowing communities in the Yamal tundra (Ïðèñòÿæíþê Ñ.À. Âîññòàíîâëåíèå êóñòàðíè÷êîâî-ìîõîâî-ëèøàéíèêîâûõ ñîîáùåñòâ íà ïåñ÷àíûõ ðàçäóâàõ â ßìàëüñêèõ òóíäðàõ // III Ìåæäóíàð. êîíô.«Îñâîåíèå ñåâåðà è ïðîáëåìû ðåêóëüòèâàöèè». Äîêëàäû. Ñûêòûâêàð, 1996. 163–165 ñ.)
383.	Pristyazhnyuk S. A. 1997. Restoration of shrub-moss-lichen sand-blowing communities in the Yamal tundra (Ïðèñòÿæíþê Ñ.À. Âîññòàíîâëåíèå êóñòàðíè÷êîâî-ìîõîâî-ëèøàéíèêîâûõ ñîîáùåñòâ íà ïåñ÷àíûõ ðàçäóâàõ â ßìàëüñêèõ òóíäðàõ // III Ìåæäóíàð. Êîíô «Îñâîåíèå ñåâåðà è ïðîáëåìû ðåêóëüòèâàöèè». Äîêëàäû. Ñûêòûâêàð:, 1997. 142–146 ñ.)
384.	Pristyazhnyuk S. A. 1998. Lichens of the southern subarctic tundra of the Yamal Peninsula and overgrazing (Ïðèñòÿæíþê Ñ.À. Ëèøàéíèêè þæíûõ ñóáàðêòè÷åñêèõ òóíäð ßìàëà è ïåðåâûïàñ // Ñèáèðñêèé ýêîëîãè÷åñêèé æóðíàë. 1998. ¹ 2 (5). C. 197–200.)
385.	Rajtvijr A., Sirko A. 1968. New and interesting discourses from the Polar Urals (Ðàéòâèéð À., Ñèðêî À. Íîâûå è èíòåðåñíûå äèñêîìèöåòû ñ Ïîëÿðíîãî Óðàëà // Èçâ. Àêàä. íàóê ÝñòÑÑÐ. 1968. ¹ 3. C. 325–330.)
386.	Randlane T. O. 1981. About the lichens of the Yamal Peninsula (Ðàíäëàíå Ò.Î. Î ëèøàéíèêàõ ïîëóîñòðîâà ßìàë // Áðèîëèõåíîëîãè÷åñêèå èññëåäîâàíèÿ âûñîêîãîðíûõ ðàéîíîâ è ñåâåðà ÑÑÑÐ. Àïàòèòû, 1981. 107–109 ñ.)
387.	Red book of Yamalo-Nenets Autonomous Okrug. 1998. Bogdanov B. D. (Ed.) (Êðàñíàÿ êíèãà ßìàëî-Íåíåöêîãî àâòîíîìíîãî îêðóãà: æèâîòíûå, ðàñòåíèÿ, ãðèáû ïîä ðåä. Â.Ä. Áîãäàíîâ, 1997.)
388.	Red book of Yamalo-Nenets Autonomous Okrug. 2010. Gashev S. N., Zamyatin D. O. (Eds.) (Êðàñíàÿ êíèãà ßìàëî-Íåíåöêîãî àâòîíîìíîãî îêðóãà: æèâîòíûå, ðàñòåíèÿ, ãðèáû. ïîä ðåä. Ñ.Í. Ãàøåâ, Ä.Î. Çàìÿòèí, Åêàòåðèíáóðã: Èçäàòåëüñòâî «Áàñêî», 2010. 308 c.)
389.	Ryabitsev V.K., Smirnov N.G., Fedorova N.V., Ol'shvang V., Plotnikov V.V., Bogdanov V.D., Muhin V.A., Trocenko G.V., Peshkova N.V. 2016. The nature of the Yamal-Nenets Autonomous Okrug (Ðÿáèöåâ Â.Ê., Ñìèðíîâ Í.Ã., Ôåäîðîâà Í.Â., Îëüøâàíã Â., Ïëîòíèêîâ Â.Â., Áîãäàíîâ Â.Ä., Ìóõèí Â.À., Òðîöåíêî Ã.Â., Ïåøêîâà Í.Â. Ïðèðîäà ßìàëî-Íåíåöêîãî àâòîíîìíîãî îêðóãà, Ñàëåõàðä: Ñåâåðíîå èçäàòåëüñòâî, 2016. 360 c.)
390.	Ryabitsev V.K., Bogdanov V.D., Smirnov N.G., Fedorova N.V., Olshvang V.N., Plotnikov V., Mukhin V.A., Trotsenko G. ., Peshkova N.V., Ryabitsev A.V. 2006. The nature of the Yamal-Nenets Autonomous Okrug (Ðÿáèöåâ, Â.Ê., Áîãäàíîâ, Â.Ä., Ñìèðíîâ, Í.Ã., Ôåäîðîâà, Í.Â., Îëüøâàíã, Â.Í., Ïëîòíèêîâ, Â., Ìóõèí, Â.À., Òðîöåíêî, Ã., Ïåøêîâà, Í.Â., Ðÿáèöåâ, À.Â. Ïðèðîäà ßìàëî-Íåíåöêîãî àâòîíîìíîãî îêðóãà, Åêàòåðèíáóðã: Èçäàòåëüñòâî Óðàëüñêîãî óíèâåðñèòåòà, 2006. 264 c.)
391.	Ryabitseva N.Yu. 2000. Lichens in the vegetation cover of northeast Yamal (Ðÿáèöåâà Í.Þ. Ëèøàéíèêè â ðàñòèòåëüíîì ïîêðîâå ñåâåðî-âîñòî÷íîãî ßìàëà // Ìàòåðèàëû ê ïîçíàíèþ ôàóíû è ôëîðû ßìàëî-Íåíåöêîãî àâòîíîìíîãî îêðóãà. Íàó÷íûé âåñòíèê. Ñàëåõàðä. 2000. ¹ 4. C. 60-69.)
392.	Ryabitseva N.Yu. 2000. The composition and structure of epiphytic lichenosinusia on the upper border of the forest in the Polar Urals (Ðÿáèöåâà Í.Þ. Ñîñòàâ è ñòðóêòóðà ýïèôèòíûõ ëèõåíîñèíóçèé íà âåðõíåé ãðàíèöå ëåñà íà Ïîëÿðíîì Óðàëå // Áèîñôåðà è ÷åëîâå÷åñòâî: Ìàòåðèàëû êîíô. ìîëîäûõ ó÷åíûõ ïàìÿòè Í. Â. Òèìîôååâà-Ðåñîâñêîãî, 24-28 àïð. 2000 ã. Åêàòåðèíáóðã:, 2000. 227–230 ñ.)
393.	Ryabitseva N.Yu. 2001. The structure of epiphytic lichenosinusia in larch forests on its upper and northern borders (Ðÿáèöåâà, Í.Þ., 2001. Ñòðóêòóðà ýïèôèòíûõ ëèõåíîñèíóçèé â ëèñòâåííè÷íûõ ðåäêîëåñüÿõ íà âåðõíåé è ñåâåðíîé ãðàíèöå ëåñà, in: Ñîâðåìåííûå Ïðîáëåìû Ïîïóëÿöèîííîé, Èñòîðè÷åñêîé è Ïðèêëàäíîé Ýêîëîãèè. Åêàòåðèíáóðã, pp. 209–210.)
394.	Ryabitseva N.Yu. 2002. Features of lichen flora of larch in subalpine open woodlands of the Polar Urals (Ðÿáèöåâà Í.Þ. Îñîáåííîñòè ëèõåíîôëîðû ëèñòâåííèöû â ïîäãîëüöîâûõ ðåäêîëåñüÿõ Ïîëÿðíîãî Óðàëà // Áèîëîãè÷åñêèå ðåñóðñû Ïîëÿðíîãî Óðàëà. Íàó÷. âåñòí. / Ñàëåõàðä:, 2002. 97–101 ñ.)
395.	Ryabitseva N.Yu. 2002b. A lichen Melanelia olivaceae in the Polar Urals (Ðÿáèöåâà, Í.Þ., 2002b. Ëèøàéíèê Melanelia olivacea (L.) Essl. íà Ïîëÿðíîì Óðàëå, in: Áèîòà Ãîðíûõ Òåððèòîðèé: Èñòîðèÿ è Ñîâðåìåííîå Ñîñòîÿíèå. Ìàòåðèàëû Êîíôåð. Ìîëîäûõ Ó÷åíûõ, 15-19 Àïðåëÿ 2002 ã. Åêàòåðèíáóðã, pp. 179–183.)
396.	Ryabitseva N.Yu. 2002c. Features of epiphytic lichen flora of larch on the upper border of the forest, mt. Kosvinsky Kamen  (Ðÿáèöåâà, Í.Þ., 2002c. Îñîáåííîñòè ëèõåíîôëîðû ëèñòâåííèöû íà âåðõíåé ãðàíèöå ëåñà íà ã. Êîñüâèíñêèé Êàìåíü, in: Áîðåàëüíàÿ Ëèõåíîôëîðà. Ëèõåíîèíäèêàöèÿ. Ïðîãðàììà Òåçèñû Äîêëàäîâ Òðåòüåé Ìåæäóíàðîäíîé Ëèõåíîëîãè÷åñêîé Øêîëû è Ñèìïîçèóìà. Èçä-âî Óðàë. óí-òà, Åêàòåðèíáóðã, pp. 50–51.)
397.	Ryabitseva N.Yu. 2002à. Species diversity of epiphytic lichens in larch forests on its upper and northern borders (Ðÿáèöåâà, Í.Þ., 2002a. Âèäîâîå ðàçíîîáðàçèå ýïèôèòíûõ ëèøàéíèêîâ â ëèñòâåííè÷íûõ ðåäêîëåñüÿõ íà âåðõíåé è ñåâåðíîé ãðàíèöå ëåñà, in: Àêòóàëüíûå Ïðîáëåìû Áèîëîãèè è Ýêîëîãèè. Òåç. Äîêë. IX Ìîëîä. Íàó÷. Êîíô. Ñûêòûâêàð, pp. 136–137.)
398.	Ryabitseva N.Yu. 2003. Epiphytic lichens on Larix at the timberline of the Polar Urals // Botanica Lithuanica. ¹ 4 (8). C. 365–371.
399.	Ryabitseva N.Yu. 2004. Assessment of the occurrence of lichen species on Larix sibirica in the mountain and valley forests of the Polar Urals  (Ðÿáèöåâà, Í.Þ., 2004. Îöåíêà âñòðå÷àåìîñòè âèäîâ ëèøàéíèêîâ íà Larix sibirica â ãîðíûõ è äîëèííûõ ëåñàõ Ïîëÿðíîãî Óðàëà, in: Áèîëîãèÿ, Ñèñòåìàòèêà è Ýêîëîãèÿ Ãðèáîâ â Ïðèðîäíûõ Ýêîñèñòåìàõ è Àãðîôèòîöåíîçàõ. Ìàòåðèàëû Ìåæäóíàðîäíîé Íàó÷íîé Êîíôåðåíöèè (Ìèíñê, 20-24 Ñåíòÿáðÿ 2004 ã.). ÈÎÎÎ “Ïðàâî è ýêîíîìèêà,” Ìèíñê, pp. 210–213.)
400.	Ryabitseva N.Yu. 2004. Species diversity of lichenosinusia of Siberian larch in the forests of the Polar Urals (Ðÿáèöåâà Í.Þ. Âèäîâîå ðàçíîîáðàçèå ëèõåíîñèíóçèé ëèñòâåííèöû ñèáèðñêîé â ëåñàõ Ïîëÿðíîãî Óðàëà // Ìàòåðèàëû ïî ôëîðå è ôàóíå ßìàëî-Íåíåöêîãî àâòîíîìíîãî îêðóãà. Íàó÷. âåñòí. / Ñàëåõàðä:, 2004. 22–27 ñ.)
401.	Ryabitseva N.Yu. 2005. Assessment of the occurrence of lichens on Siberian larch in the open woodlands of the Polar Urals (Ðÿáèöåâà, Í.Þ., 2005. Îöåíêà âñòðå÷àåìîñòè ëèøàéíèêîâ íà ëèñòâåííèöå ñèáèðñêîé â ðåäêîëåñüÿõ Ïîëÿðíîãî Óðàëà, in: Ãðèáû â Ïðèðîäíûõ è Àíòðîïîãåííûõ Ýêîñèñòåìàõ. Òðóäû Ìåæäóíàðîäíîé Êîíôåðåíöèè, Ïîñâÿùåííîé 100-Ëåòèþ Íà÷àëà Ðàáîòû Ïðîôåññîðà À.Ñ. Áîíäàðöåâà â Áîòàíè÷åñêîì Èíñòèòóòå Èì. Â.Ë. Êîìàðîâà ÐÀÍ (Ñàíêò-Ïåòåðáóðã 24-28 Àïðåëÿ 2005 ã.). ÑÏá.)
402.	Ryabitseva N.Yu. 2006a. Species diversity of lichens on larch in forests and open woodland of Polar Urals and its foothills (Ðÿáèöåâà, Í.Þ., 2006a. Âèäîâîå ðàçíîîáðàçèå ëèøàéíèêîâ íà ëèñòâåííèöå â ëåñàõ è ðåäêîëåñüÿõ Ïîëÿðíîãî Óðàëà è åãî ïðåäãîðèé, in: Ôëîðà Ëèøàéíèêîâ Ðîññèè: Ñîñòîÿíèå è Ïåðñïåêòèâû Èññëåäîâàíèé. Òðóäû Ìåæäóíàðîäíîãî Ñîâåùàíèÿ, Ïîñâÿùåííîãî 120-Ëåòèþ Ñî Äíÿ Ðîæäåíèÿ Âñåâîëîäà Ïàâëîâè÷à Ñàâè÷à. ÑÏá., pp. 204–209.)
403.	Ryabitseva N.Yu. 2006b. Species diversity of epiphytic lichens of Siberian larch in open woodlands of the Polar Urals (Ðÿáèöåâà, Í.Þ., 2006b. Âèäîâîå ðàçíîîáðàçèå ýïèôèòíûõ ëèøàéíèêîâ ëèñòâåííèöû ñèáèðñêîé â ðåäêîëåñüÿõ Ïîëÿðíîãî Óðàëà. Áèîòà ßìàëà è ïðîáëåìû ðåãèîíàëüíîé ýêîíîìèêè 1, 17–26.)
404.	Ryabitseva N.Yu. 2006c. Dependence of the composition and structure of epiphytic communities on the location on the larch trunk, in subalpine open woodlands of the Polar Urals  (Ðÿáèöåâà, Í.Þ., 2006c. Çàâèñèìîñòü ñîñòàâà è ñòðóêòóðû ýïèôèòíûõ ñîîáùåñòâ îò ðàñïîëîæåíèÿ íà ñòâîëå ëèñòâåííèöû â ïîäãîëüöîâûõ ðåäêîëåñüÿõ Ïîëÿðíîãî Óðàëà. Ýêîëîãèÿ ðàñòåíèé è æèâîòíûõ ñåâåðå Çàïàäíîé Ñèáèðè 6, 26–42.)
405.	Ryabitseva N.Yu. 2007. The difference in the composition and structure of larch lichen communities in mountain forests and open woodlands of the Polar Urals (Ðÿáèöåâà, Í.Þ., 2007. Ðàçëè÷èå ñîñòàâà è ñòðóêòóðû ñîîáùåñòâ ëèøàéíèêîâ ëèñòâåííèöû â ãîðíûõ ëåñàõ è ðåäêîëåñüÿõ Ïîëÿðíîãî Óðàëà. Ýêîñèñòåìû Ñóáàðêòèêè: ñòðóêòóðà, äèíàìèêà, ïðîáëåìû îõðàíû 6, 33–52.)
406.	Ryabitseva N.Yu. 2008a. The difference in the composition and structure of larch lichen communities in valley forests and open woodlands of the Polar Urals (Ðÿáèöåâà, Í.Þ., 2008a. Ðàçëè÷èå ñîñòàâà è ñòðóêòóðû ñîîáùåñòâ ëèøàéíèêîâ ëèñòâåííèöû â äîëèííûõ ëåñàõ è ðåäêîëåñüÿõ Ïîëÿðíîãî Óðàëà. Ðàñòèòåëüíîñòü è æèâîòíûé ìèð Óðàëà è Çàïàäíîé Ñèáèðè 1, 27–40.)
407.	Ryabitseva N.Yu. 2008b. The difference in the structure of larch lichen communities in forests and open woodlands of the Polar Urals and its foothills (Ðÿáèöåâà, Í.Þ., 2008b. Ðàçëè÷èå ñòðóêòóðû ñîîáùåñòâ ëèøàéíèêîâ ëèñòâåííèöû â ëåñàõ è ðåäêîëåñüÿõ Ïîëÿðíîãî Óðàëà è åãî ïðåäãîðèé, in: Ôóíäàìåíòàëüíûå è Ïðèêëàäíûå Ïðîáëåìû Áîòàíèêè â Íà÷àëå XXI Âåêà. Ìàòåðèàëû Âñåðîññèéñêîé Êîíôåðåíöèè (Ïåòðîçàâîäñê, 22-27 Ñåíòÿáðÿ 2008 ã.). ×àñòü 2: Àëüãîëîãèÿ. Ìèêîëîãèÿ. Ëèõåíîëîãèÿ. Áðèîëîãèÿ. Êàðåëüñêèé íàó÷íûé öåíòð ÐÀÍ, Ïåòðîçàâîäñê, pp. 229–231.)
408.	Ryabitseva N.Yu. 2011. The influence of slope exposure on the characteristics of larch lichen communities in mountain open forests of the Polar Urals (Ðÿáèöåâà, Í.Þ., 2011. Âëèÿíèå ýêñïîçèöèè ñêëîíîâ íà õàðàêòåðèñòèêè ñîîáùåñòâ ëèøàéíèêîâ ëèñòâåííèöû â ãîðíûõ ðåäêîëåñüÿõ Ïîëÿðíîãî Óðàëà, in: Materialy VII Mezinarodni Vedecko – Praktika Conference «Efektivni Nastroje Modernich Ved - 2011». Ekologie. Chemie a Chemicka Technologie. Praha, Publishing House «Education and Science» s.r.o. pp. 72–75.)
409.	Ryabitseva N.Yu. 2014a. Features of the structure of larch lichen communities in valley open woodlands of the Polar Urals and adjacent plains (Ðÿáèöåâà, Í.Þ., 2014a. Îñîáåííîñòè ñòðóêòóðû ñîîáùåñòâ ëèøàéíèêîâ ëèñòâåííèöû â äîëèííûõ ðåäêîëåñüÿõ Ïîëÿðíîãî Óðàëà è ïðèëåãàþùèõ ðàâíèí. Âåñòíèê Êðàñíîÿðñêîãî ãîñóäàðñòâåííîãî óíèâåðñèòåòà 118–122.)
410.	Ryabitseva N.Yu. 2014b. Composition and structure of larch lichen communities in river valley woodlands of the West Siberian Plain (Ðÿáèöåâà, Í.Þ., 2014b. Ñîñòàâ è ñòðóêòóðà ñîîáùåñòâ ëèøàéíèêîâ ëèñòâåííèöû â äîëèííûõ ðåäêîëåñüÿõ Çàïàäíî-Ñèáèðñêîé ðàâíèíû, in: Ìàòåðèàëè Çà 10-à Ìåæäóíàðîäíà Íàó÷íà Ïðàêòè÷íà Êîíôåðåíöèÿ, «Áúäåùåãî Âúïðîñè Îò Ñâåòà Íà Íàóêàòà». Åêîëîãèÿ. Ãåîãðàôèÿ è Ãåîëîãèÿ. Ñåëñêî Ñòîïàíñòâî. «Áÿë ÃÐÀÄ-ÁÃ» ÎÎÄ, Ñîôèÿ, pp. 27–34.)
411.	Ryabitseva N.Yu. 2015a. The assessment of the epiphytic lichen frequency and coverage on the larch in the valley woodlands and forests of the West Siberian Plain (Ðÿáèöåâà, Í.Þ., 2015a. Îöåíêà âñòðå÷àåìîñòè è ïîêðûòèÿ ëèøàéíèêîâ íà ëèñòâåííèöå â äîëèííûõ ðåäêîëåñüÿõ è ëåñàõ Çàïàäíî-Ñèáèðñêîé ðàâíèíû. // Âåñòíèê Êðàñíîÿðñêîãî ãîñóäàðñòâåííîãî óíèâåðñèòåòà 5, 200–205.)
412.	Ryabitseva N.Yu. 2015b. The distinction of structure of the larch lichen communities in the valley woodlands and forests of West Siberian Plain (Ðÿáèöåâà, Í.Þ., 2015b. Ðàçëè÷èå ñòðóêòóðû ñîîáùåñòâ ëèøàéíèêîâ ëèñòâåííèöû â äîëèííûõ ðåäêîëåñüÿõ è ëåñàõ Çàïàäíî-Ñèáèðñêîé ðàâíèíû. Âåñòíèê Êðàñíîÿðñêîãî ãîñóäàðñòâåííîãî óíèâåðñèòåòà 10, 55–60.)
413.	Ryabitseva N.Yu. 2016. Composition and structure of larch lichen communities in the watershed open woodlands of the West Siberian Plain (Ðÿáèöåâà, Í.Þ., 2016. Ñîñòàâ è ñòðóêòóðà ñîîáùåñòâ ëèøàéíèêîâ ëèñòâåííèöû â âîäîðàçäåëüíûõ ðåäêîëåñüÿõ Çàïàäíî-Ñèáèðñêîé ðàâíèíû. Âåñòíèê Êðàñíîÿðñêîãî ãîñóäàðñòâåííîãî óíèâåðñèòåòà 10, 59–66.)
414.	Ryabitseva N.Yu. 2017. Study of the distribution of lichens on the trunks of Siberian larch in the watershed open woodlands of the West Siberian Plain (Ðÿáèöåâà, Í.Þ., 2017. Èññëåäîâàíèå ðàñïðåäåëåíèÿ ëèøàéíèêîâ íà ñòâîëàõ ëèñòâåííèöû ñèáèðñêîé â âîäîðàçäåëüíûõ ðåäêîëåñüÿõ Çàïàäíî-Ñèáèðñêîé ðàâíèíû, in: Materialy XIII Miedzynarodowej Naukowi-Praktycznej Konferencji «Wyksztalcenie I Nauka Bez Granic - 2017». «Nauka I studia», Przemysl, pp. 31–35.)
415.	Ryabitseva N.Yu. 2018. Features of the structure of communities of epiphytic lichens in the West Siberian Plain (Ðÿáèöåâà, Í.Þ., 2018. Îñîáåííîñòè ñòðóêòóðû ñîîáùåñòâ ýïèôèòíûõ ëèøàéíèêîâ Çàïàäíî-Ñèáèðñêîé ðàâíèíû. Âåñòíèê Êðàñíîÿðñêîãî ãîñóäàðñòâåííîãî óíèâåðñèòåòà 1, 155–163.)
416.	Ryabitseva, N.Yu., 2002. Epiphytic lichens on Larix at the timberline of the Polar Urals. Botanica Lithuanica 8, 365–371.
417.	Ryabkova K. A. 1965. On the history of lichen flora of the Urals (Ðÿáêîâà Ê.À. Ê èñòîðèè ëèõåíîôëîðû Óðàëà // Ó÷. çàï. Ñâåðäëîâñêîãî ãîñ. ïåä. èí-òà. Áîòàíèêà. 1965. (29). C. 63–70.)
418.	Ryabkova K. A. 1998. A systematic list of lichens in the Urals (Ðÿáêîâà Ê.À. Ñèñòåìàòè÷åñêèé ñïèñîê ëèøàéíèêîâ Óðàëà // Íîâîñòè ñèñòåìàòèêè íèçøèõ ðàñòåíèé. 1998. (32). C. 81–87.)
419.	Santesson R., Moberg R., Nordin A., Tonsberg T., Vitikainen O. 2004. Lichen-forming and lichenicolous fungi of Fennoscandia / R. Santesson, R. Moberg, A. Nordin, T. Tonsberg, O. Vitikainen, Museum of Evolution, Uppsala University, 2004.
420.	Savish V. Ya., Elenkin A. A. 1950. Introduction to the lichen flora of the Asian part of the USSR (Ñàâè÷ Â.ß., Åëåíêèí À.À. Ââåäåíèå ê ôëîðå ëèøàéíèêîâ Àçèàòñêîé ÷àñòè ÑÑÑÐ // Òð. áîò. èí-òà èì. ÂË Êîìàðîâà ÀÍ ÑÑÑÐ. 1950. ¹ 2 (2). C. 181–343.)
421.	Sedelnikova N. V. 2017. The species diversity of lichen biota in Western Siberia and the assessment of the role of lichen species in its main mountain and plain phytocenoses (Ñåäåëüíèêîâà Í.Â. Âèäîâîå ðàçíîîáðàçèå ëèõåíîáèîòû Çàïàäíîé Ñèáèðè è îöåíêà ó÷àñòèÿ âèäîâ ëèøàéíèêîâ â îñíîâíûõ åå ãîðíûõ è ðàâíèííûõ ôèòîöåíîçàõ, Íîâîñèáèðñê: Àêàäåìè÷åñêîå èçä-âî «Ãåî», 2017. 611 c.)
422.	Shiryaev A. 2004. Clavarioid fungi of Urals. I. Boreal forest zone // Ìèêîëîãèÿ è ôèòîïàòîëîãèÿ. ¹ 4 (38). C. 59–72.
423.	Shiryaev A. 2006. Clavarioid fungi of Urals: III. Arctic zone // Ìèêîëîãèÿ è ôèòîïàòîëîãèÿ. ¹ 4 (40). C. 294–307.
424.	Shiryaev A. G. 2006. Clavarioid fungi of the Urals: PhD thesis (Øèðÿåâ À.Ã. Êëàâàðèîèäíûå ãðèáû Óðàëà: àâòîðåô. äèñ. ... êàíä. áèîë. íàóê 2006.)
425.	Shiryaev A. G. 2007. Rare species of Clavarioid fungi of the Russian Arctic (Øèðÿåâ À.Ã. Ðåäêèå âèäû êëàâàðèîèäíûõ ãðèáîâ Ðîññèéñêîé Àðêòèêè // Êðèîãåííûå ðåñóðñû ïîëÿðíûõ ðåãèîíîâ: Ìåæäóíàð. êîíô.: ìàòåðèàëû. Ïóùèíî, 2007. 337–339 ñ.)
426.	Shiryaev A. G. 2008. Clavarioid fungi of anthropogenic territories of the Urals (Øèðÿåâ A.Ã. Êëàâàðèîèäíûå ãðèáû àíòðîïîãåííûõ òåððèòîðèé Óðàëà // Âåñòíèê ýêîëîãèè, ëåñîâåäåíèÿ è ëàíäøàôòîâåäåíèÿ. 2008. ¹ 8. C. 80–91.)
427.	Shiryaev A. G. 2009. Changes in the mycobiota of the Ural-and-Siberian region under global warming and anthropogenic impact (Øèðÿåâ À.Ã. Èçìåíåíèÿ ìèêîáèîòû Óðàëî-Ñèáèðñêîãî ðåãèîíà â óñëîâèÿõ ãëîáàëüíîãî ïîòåïëåíèÿ è àíòðîïîãåííîãî âîçäåéñòâèÿ // Âåñòíèê ýêîëîãèè, ëåñîâåäåíèÿ è ëàíäøàôòîâåäåíèÿ. 2009. ¹ 9.)
428.	Shiryaev A. G. 2011. A spatial structure of Arctic complexes of Clavarioid fungi (Øèðÿåâ À.Ã. Ïðîñòðàíñòâåííàÿ ñòðóêòóðà Àðêòè÷åñêèõ êîìïëåêñîâ êëàâàðèîèäíûõ ãðèáîâ // Âåñòíèê Ýêîëîãèè, Ëåñîâåäåíèÿ È Ëàíäøàôòîâåäåíèÿ. 2011. ¹ 11. C. 39–49.)
429.	Shiryaev A. G. 2013. Spatial heterogeneity of the species composition of a Clavarioid Fungi's complex in the Eurasian Arctic (Øèðÿåâ À.Ã. Ïðîñòðàíñòâåííàÿ ãåòåðîãåííîñòü âèäîâîãî ñîñòàâà êîìïëåêñà êëàâàðèîèäíûõ ãðèáîâ åâðàçèéñêîé Àðêòèêè // Ñèáèðñêèé Ýêîëîãè÷åñêèé Æóðíàë. 2013. ¹ 4 (20). C. 495–505.)
430.	Shiryaev A. G. 2018. Taxonomic diversity of clavarioid fungi in the tundra zone of Eurasia (Øèðÿåâ À.Ã. Òàêñîíîìè÷åñêîå ðàçíîîáðàçèå êëàâàðèîèäíûõ ãðèáîâ òóíäðîâîé çîíû Åâðàçèè // Áîòàíèêà â ñîâðåìåííîì ìèðå. Òðóäû XIV Ñúåçäà Ðóññêîãî áîòàíè÷åñêîãî îáùåñòâà è êîíôåðåíöèè «Áîòàíèêà â ñîâðåìåííîì ìèðå» (ã. Ìàõà÷êàëà, 18-23 èþíÿ 2018 ã.). Ò. 3: Ñïîðîâûå ðàñòåíèÿ. Ìèêîëîãèÿ. Ñòðóêòóðíàÿ áîòàíèêà. Ôèçèîëîãèÿ è áèîõèìèÿ ðàñòåíèé. Ýìáðèîëîãèÿ ðàñòåíèé. Îáùåñòâî ñ îãðàíè÷åííîé îòâåòñòâåííîñòüþ «ÀËÅÔ», 2018. 127–130 ñ.)
431.	Shiryaev A. G., Morozova O. V. 2018. Spatial distribution of species diversity of clavarioid mycobiota in West Siberia (Øèðÿåâ À.Ã., Ìîðîçîâà Î.Â. Ïðîñòðàíñòâåííîå ðàñïðåäåëåíèå âèäîâîãî ðàçíîîáðàçèÿ áèîòû êëàâàðèîèäíûõ ãðèáîâ Çàïàäíîé Ñèáèðè // Ñèáèðñêèé ýêîëîãè÷åñêèé æóðíàë. 2018. ¹ 5 (25). C. 599–615.)
432.	Shiryaev A.G. 2017. Longitudinal changes of clavarioid funga (Basidiomycota) diversity in the tundra zone of Eurasia // Mycology. ¹ 3 (8). C. 135–146.
433.	Shiryaev A.G. 2018. Spatial diversity of clavarioid mycota (Basidiomycota) at the forest-tundra ecotone // Mycoscience. ¹ 4 (59). C. 310–318.
434.	Shiryaev A.G., Moiseev P.A., Peintner U., Devi N.M., Kukarskih V.V., Elsakov V.V. 2019. Arctic Greening Caused by Warming Contributes to Compositional Changes of Mycobiota at the Polar Urals // Forests. ¹ 12 (10). C. 1112.
435.	Shiryaev A.G., Morozova O.V. Spatial distribution of species diversity of clavarioid mycobiota in West Siberia // Contemporary Problems of Ecology. 2018. (11). C. 514–526.
436.	Shiryaev A.G., Muhin V.A., Kotiranta H., Stavishenko I.V., Aref'ev S.P., Safonov M.A., Kosolapov D.A. 2012. Biodiversity of Aphyllophoroid fungi of the Urals (Øèðÿåâ À.Ã., Ìóõèí Â.À., Êîòèðàíòà Õ., Ñòàâèøåíêî È.Â., Àðåôüåâ Ñ.Ï., Ñàôîíîâ Ì.À., Êîñîëàïîâ Ä.À. Áèîðàçíîîáðàçèå àôèëëîôîðîâûõ ãðèáîâ Óðàëà 2012. 311–313 ñ.)
437.	Shiryaev A.G., Ravkin Yu.S., Efimov V.M., Bogomolova I.N., Tsibulin S.M. 2016. Spatial-typological differentiation of Clavarioid mycobiota in Northern Eurasia (Øèðÿåâ À.Ã., Ðàâêèí Þ.Ñ., Åôèìîâ Â.Ì., Áîãîìîëîâà È.Í., Öèáóëèí Ñ.Ì. Ïðîñòðàíñòâåííî-òèïîëîãè÷åñêàÿ äèôôåðåíöèàöèÿ áèîòû êëàâàðèîèäíûõ ãðèáîâ Ñåâåðíîé Åâðàçèè // Ñèáèðñêèé Ýêîëîãè÷åñêèé Æóðíàë. 2016. ¹ 5 (23). C. 648–660.)
438.	Shrenk A. G. 1837. Travel to the north-east of European Russia through the Samoyed tundra to the northern Ural mountains in 1837 (Øðåíê À.Ã. Ïóòåøåñòâèå ê ñåâåðî-âîñòîêó Åâðîïåéñêîé Ðîññèè ÷åðåç òóíäðû ñàìîåäîâ ê ñåâåðíûì Óðàëüñêèì ãîðàì â 1837 ã., Ñïá.:, 1856.)
439.	Sirko A. V. 1970. New data on the flora of Ascomycota of the Urals and adjacent plains (Ñèðêî À.Â. Íîâûå äàííûå î ôëîðå ñóì÷àòûõ ãðèáîâ Óðàëà è ïðèëåãàþùèõ ðàâíèí // Ýêîëîãèÿ ðàñòåíèé è ãåîáîòàíèêà: ìàòåðèàëû îò÷åò. ñåñ. Èí-òà ýêîëîãèè ðàñòåíèé è æèâîòíûõ çà 1968 ã. Ñâåðäëîâñê: ÓÔÀÍ ÑÑÑÐ, 1970. 61–67 ñ.)
440.	Sirko A. V. 1970. The genus Scutellinua (Cooke) Lamb in the Urals (Ñèðêî À.Â. Ðîä Scutellinia (cooke) Lamb íà Óðàëå // Òðåòüÿ Ñâåðäëîâàñêàÿ êîíôåðåíöèÿ ìîëîäûõ íàó÷íûõ ðàáîòíèêîâ ïî ñåëüñêîìó õîçÿéñòâó: òåç. äîê. Ñâåðäëîâñê:, 1970. 107–110 ñ.)
441.	Sirko A. V. 1971. Ascomycota of the Urals and patterns of their distribution: PhD thesis (Ñèðêî À.Â. Ñóì÷àòûå ãðèáû Óðàëà è çàêîíîìåðíîñòè èõ ðàñïðîñòðàíåíèÿ?: àâòîðåô. äèñ. ... êàíä. áèîë. íàóê 1971.)
442.	Sochava V. B. 1927. Botanical sketch of the forests of the Polar Urals from the Nelka River to the Khulga River (Ñî÷àâà Â.Á. Áîòàíè÷åñêèé î÷åðê ëåñîâ Ïîëÿðíîãî Óðàëà îò ð. Íåëüêè äî ð. Õóëãè // Òð. Áîòàí. ìóçåÿ ÀÍ ÑÑÑÐ. 1927. (21). C. 1–78.)
443.	Solovyev A. F. 1946. Age analysis of some species of tinder fungi and rot caused by them in the conditions of the Northern Urals (Ñîëîâüåâ Ô.À. Âîçðàñòíîé àíàëèç íåêîòîðûõ âèäîâ òðóòîâèêîâ è ãíèëè, èìè âûçûâàåìîé â óñëîâèÿõ Ñåâåðíîãî Óðàëà // Ðåôåðàòû ðàáîò, âûïîëíåííûõ â Èíñòèòóòå áèîëîãèè â 1945 ã. 1946. 20 ñ.)
444.	Solovyev A. F. 1946. Mycoflora of the forests of the Northern Urals (Ñîëîâüåâ Ô.À. Ìèêîôëîðà ëåñîâ Ñåâåðíîãî Óðàëà // Ðåôåðàòû ðàáîò, âûïîëíåííûõ â Èíñòèòóòå áèîëîãèè â 1945 ã. Ñâåðäëîâñê: ÓÔÀÍ ÑÑÑÐ, 1946. 7–8 ñ.)
445.	Solovyev F. A. 1947. Rare and less-known species of fungi in the Northern Urals (Ñîëîâüåâ Ô.À. Ðåäêèå è ìàëîèçâåñòíûå âèäû ãðèáîâ Ñåâåðíîãî Óðàëà // Ðåôåðàòû äîêëàäîâ íà ñåññèè Èíñòèòóòà áèîëîãèè ïî ïðîáëåìå âîçðàñòíîé îöåíêè îðãàíèçìîâ (30.XI-4.XII 1946 ã.) Câåðäëîâñê: ÓÔÀÍ ÑÑÑÐ, 1947. 56–58 ñ.)
446.	Stepanova N. T. 1969. Ecological and geographical distribution of some species of Aphyllophoroid fungi in the Urals (Ñòåïàíîâà Í.Ò. Ýêîëîãî-ãåîãðàôè÷åñêîå ðàñïðîñòðàíåíèå íåêîòîðûõ âèäîâ àôèëëîôîðîâûõ ãðèáîâ íà Óðàëå // Ìèêîëîãèÿ è ôèòîïàòîëîãèÿ. 1969. ¹ 1 (3). C. 27–38.)
447.	Stepanova N. T. 1970. The influence of environmental factors on the distribution of fungi in the forest tundra zone (Ñòåïàíîâà Í.Ò. Âëèÿíèå ýêîëîãè÷åñêèõ ôàêòîðîâ íà ðàñïðåäåëåíèå ãðèáîâ â çîíå ëåñîòíóäðû // Ïðîäóêòèâíîñòü áèîãåîöåíîçîâ Ñóáàðêòèêè: ìàòåðèàëû ñèìï. ïî èçó÷åíèþ, ðàöèîíàëüíîìó èñïîëüçîâàíèþ è îõðàíå âîñïðîèçâîäèìûõ ïðèðîäíûõ ðåñóðñîâ Êðàéíåãî Ñåâåðà ÑÑÑÐ. Ñâåðäëîâñê: ÓÔÀÍ ÑÑÑÐ, 1970. 62–63 ñ.)
448.	Stepanova N. T. 1970. To the flora of Ascomycota and Fungi Imperfecti of the Urals (Ñòåïàíîâà Í.Ò. Ê ôëîðå ñóì÷àòûõ è íåñîâåðøåííûõ ãðèáîâ Óðàëà // Ñïîðîâûå ðàñòåíèÿ Óðàëà: ìàòåðèàëû ïî èçó÷åíèþ ôëîðû è ðàñòèòåëüíîñòè Óðàëà. Ñâåðäëîâñê: ÓÔÀÍ ÑÑÑÐ, 1970. 3–52 ñ.)
449.	Stepanova N. T. 1971. Ecological and geographical characteristics of Aphyllophoroid fungi of the Urals: PhD thesis (Ñòåïàíîâà Í.Ò. Ýêîëîãî-ãåîãðàôè÷åñêàÿ õàðàêòåðèñòèêà àôèëëîôîðîâûõ ãðèáîâ Óðàëà: àâòîðåô. äèñ. ... ä-ðà. áèîë. íàóê 1971.)
450.	Stepanova N. T. 1971. Zonal distribution of Aphyllophoroid fungi in the Urals (Còåïàíîâà Í.Ò. Çîíàëüíî-ïîÿñíîå ðàñïðîñòðàíåíèå àôèëëîôîðîâûõ ãðèáîâ íà Óðàëå // Ìàòåðèàëû I êîíôåðåíöèè ïî ñïîðîâûì ðàñòåíèÿì Óêðàèíû (ñåíò. 1969 ã.). Êèåâ: Íàóê. äóìêà, 1971. 229–230 ñ.)
451.	Stepanova N.T., Kazantseva L.K. 1974. New materials for the flora of basidiomycetes of forest-tundra (Polar Urals) (Ñòåïàíîâà Í.Ò., Êàçàíöåâà Ë.Ê. Íîâûå ìàòåðèàëû ê ôëîðå áàçèäèàëüíûõ ãðèáîâ ëåñîòóíäðû (Ïîëÿðíûé Óðàë) // Áèîìàññà è äèíàìèêà ðàñòèòåëüíîãî ïîêðîâà è æèâîòíîãî íàñåëåíèÿ â ëåñîòóíäðå. Òðóäû Èí-òà ýêîëîãèè ðàñòåíèé è æèâîòíûõ / Ñâåðäëîâñê: ÓÍÖ ÀÍ ÑÑÑÐ, 1974. 90–94 ñ.)
452.	Stepanova N.T., Sirko A.V. 1970. About Mycoflora of the Polar Urals (Ñòåïàíîâà Í.Ò., Ñèðêî À.Â. Î ìèêîôëîðå Ïîëÿðíîãî Óðàëà // Ìèêîëîãèÿ è ôèòîïàòîëîãèÿ. 1970. ¹ 5 (4). C. 409–412.)
453.	Stepanova N.T., Sirko A.V. 1977. To the flora of agaric mushrooms and gastromycetes of the Urals (Ñòåïàíîâà Í.Ò., Ñûðêî À.Â. Ê ôëîðå àãàðèêîâûõ ãðèáîâ è ãàñòåðîìèöåòîâ Óðàëà // Ìèêîëîãè÷åñêèå èññëåäîâàíèÿ íà Óðàëå. Òðóäû Èí-òà ýêîëîãèè ðàñòåíèé è æèâîòíûõ / 1977. 51–106 ñ.)
454.	Stepanova-Kartavenko N. T. 1967. Aphyllophoroid fungi of the Urals (Ñòåïàíîâà-Êàðòàâåíêî Í.Ò. Àôèëëîôîðîâûå ãðèáû Óðàëà, Ñâåðäëîâñê, 1967.)
455.	Tarchevskaja O.B. Agarics and boletes from the Yamal tundra // Arctic and Alpine Mycology: the fourth Intern. Symp., aug., 1992. Lanslebourg. 1992. C. 21.
456.	Tarchevskaya O. B. 1985. Agaricoid fungi in the subzone of the southern tundras of the Yamal (Òàð÷åâñêàÿ Î.Á. Àãàðèêîâûå ãðèáû â ïîäçîíå þæíûõ òóíäð ßìàëà // Áîòàíè÷åñêèå èññëåäîâàíèÿ íà Óðàëå (èíôîðìàöèîííûå ìàòåðèàëû). Ñâåðäëîâñê: ÓÍÖ ÀÍ ÑÑÑÐ, 1985. 12 ñ.)
457.	Tarchevskaya O. B. 1985. Assessment of the biogeocenotic significance of fungi in the subzone of the southern tundra of the Yamal (Òàð÷åâñêàÿ Î.Á. Îöåíêà áèîãåîöåíîòè÷åñêîé çíà÷èìîñòè ãðèáîâ â ïîäçîíå þæíûõ òóíäð ßìàëà // Ïðîáëåìû ýêîëîãè÷åñêîãî ìîíèòîðèíãà è íàó÷íûå îñíîâû îõðàíû ïðèðîäû íà Óðàëå (èíôîðìàöèîííûå ìàòåðèàëû). Ñâåðäëîâñê: ÓÍÖ ÀÍ ÑÑÑÐ, 1985. 53–54 ñ.)
458.	Tarchevskaya O. B. 1986. The yield of edible mushrooms in the southern shrub tundra (Òàð÷åâñêàÿ Î.Á. Óðîæàéíîñòü ñúåäîáíûõ ãðèáîâ â þæíûõ êóñòàðíèêîâûõ òóíäðàõ // Áîòàíè÷åñêèå èññëåäîâàíèÿ íà Óðàëå (èíôîðì. ìàòåðèàëû). 1986. 16 ñ.)
459.	Tarchevskaya O. B. 1987. The origin of the hypoarctic flora of Agaricoid fungi (Òàð÷åâñêàÿ Î.Á. Ïðîèñõîæäåíèå ãèïîàðêòè÷åñêîé ôëîðû àãàðèêàëüíûõ ãðèáîâ // Ýêîëîãè÷åñêèå ñèñòåìû Óðàëà: èçó÷åíèå, îõðàíà, ýêñïëóàòàöèÿ: îáë. ìîëîäåæ. íàó÷-ïðàêò. øê.-êîíô. (òåç. äîêë.), 16-21 ìàðòà. Ñâåðäëîâñê:, 1987. 50 ñ.)
460.	Tarchevskaya O. B. 1988. Comparative analysis of the flora of Agaricoid fungi in Southern Yamal (Òàð÷åâñêàÿ Î.Á. Ñðàâíèòåëüíûé àíàëèç ôëîðû àãàðèêîâûõ ãðèáîâ Þæíîãî ßìàëà // Èçó÷åíèå ãðèáîâ â áèîãåîöåíîçàõ: òåç. äîêë. IV Âñåñîþç. êîíô., ã. Ïåðìü, 12-16 ñåíò. 1988 ã. Ñâåðäëîâñê: ÓðÎ ÀÍ ÑÑÑÐ, 1988. 33 ñ.)
461.	Tarchevskaya O. B. 1990. Agaciroid fungi flora of Southern Yamal (Òàð÷åâñêàÿ Î.Á. Ôëîðà øëÿïî÷íûõ ãðèáîâ Þæíîãî ßìàëà // Ýêîëîãî-ôëîðèñòè÷åñêèå èññëåäîâàíèÿ ïî ñïîðîâûì ðàñòåíèÿì Óðàëà. Ñâåðäëîâñê: ÓðÎ ÀÍ ÑÑÑÐ, 1990. 79–86 ñ.)
462.	Tarchevskaya O. B. 1994. Symbiotrophic mushrooms in the tundra of Southern Yamal (Òàð÷åâñêàÿ Î.Á. Ñèìáèîòðîôíûå ãðèáû â òóíäðàõ Þæíîãî ßìàëà Ïåðìü:, 1994. 61–67 ñ.)
463.	Ushakova L.G., Muhin V.A. 2003. Aphyllophoroid fungi of the Urals I. Species associated with Siberian spruce (Óøàêîâà Ë.Ã., Ìóõèí Â.À. Òðóòîâûå ãðèáû Óðàëà I. Âèäû, àññîöèèðîâàííûå ñ åëüþ ñèáèðñêîé // Ìèêîëîãèÿ è ôèòîïàòîëîãèÿ. 2003. ¹ 5 (37). C. 56–62.)
464.	Veselkin D.V. 2004. Estimation of the volume fraction of fungal symbiont in the ectomycorrhizal roots of Picea obovata, Abies sibirica, Pinus sylvestris (Âåñåëêèí Ä.Â. Îöåíêà îáúåìíîé äîëè ãðèáíîãî ñèìáèîíòà â ýêòîìèêîðèçíûõ îêîí÷àíèÿõ Picea obovata, Abies sibirica, Pinus sylvestris // Òðóäû Èíñòèòóòà áèîðåñóðñîâ è ïðèêëàäíîé ýêîëîãèè. Îðåíáóðã: Èçä-âî ÎÃÏÓ, 2004. 5–11 ñ.)
465.	Volobuev S.V., Bolshakov S. Yu., Shiryaev A.G., Sazanova N.A., Rebriev Yu. A., Ezhov O.N., Vlasenko V.A., Vlasenko A.V., Kalinina L.B., Stavishenko I.V., Zmitrovich I.V. 2019. New Species for Regional Mycobiotas of Russia. 4. Report 2019 // Ìèêîëîãèÿ è ôèòîïàòîëîãèÿ. ¹ 5 (53). C. 261–271.
466.	Zhurbenko M. P. 1999. Lichens of the Polar Urals in the valley of the river Sob (Æóðáåíêî Ì.Ï. Ëèøàéíèêè Ïîëÿðíîãî Óðàëà â äîëèíå ð. Ñîáü // Íîâîñòè ñèñòåìàòèêè íèçøèõ ðàñòåíèé. 1999. (33). C. 120–130.)
